# Supplementary material for: Comparison of Predicted X-Ray Fiber Diffraction Patterns from All-Atom and Coarse-Grained Actin Filament Models Under Nonuniform Strain
Source: Int J Mol Sci. 2025 Dec 26;27(1):280. doi: 10.3390/ijms27010280 (PMC12786265; doi:10.3390/ijms27010280)
Supplement: Supplementary file 1 [file ijms-27-00280-s001.zip]

Archive with 2 entries (2 files):
- dom4b.pdb
- ijms-3992617-supplementary.pdf
