# Supplementary material for: Comparison of Predicted X-Ray Fiber Diffraction Patterns from All-Atom and Coarse-Grained Actin Filament Models Under Nonuniform Strain
Source: Int J Mol Sci. 2025 Dec 26;27(1):280. doi: 10.3390/ijms27010280 (PMC12786265; doi:10.3390/ijms27010280)
Supplement: Supplementary file 1 [file ijms-27-00280-s001.zip › dom4b.pdb]

ATOM      1  N   GLU     4      38.488  19.899  -9.210
ATOM      2  CA  GLU     4      37.922  18.550  -9.453
ATOM      3  C   GLU     4      38.970  17.459  -9.412
ATOM      4  O   GLU     4      39.832  17.441 -10.301
ATOM      5  CB  GLU     4      37.189  18.515 -10.778
ATOM      6  N   THR     5      38.943  16.565  -8.426
ATOM      7  CA  THR     5      39.917  15.481  -8.372
ATOM      8  C   THR     5      39.249  14.154  -8.026
ATOM      9  O   THR     5      39.072  13.319  -8.925
ATOM     10  CB  THR     5      41.107  15.751  -7.442
ATOM     11  OG1 THR     5      41.754  16.984  -7.776
ATOM     12  CG2 THR     5      42.164  14.661  -7.549
ATOM     13  N   THR     6      38.854  13.938  -6.770
ATOM     14  CA  THR     6      38.274  12.633  -6.418
ATOM     15  C   THR     6      36.783  12.733  -6.124
ATOM     16  O   THR     6      36.431  13.447  -5.188
ATOM     17  CB  THR     6      39.011  12.077  -5.186
ATOM     18  OG1 THR     6      40.330  11.616  -5.570
ATOM     19  CG2 THR     6      38.299  10.872  -4.577
ATOM     20  N   ALA     7      35.953  12.036  -6.886
ATOM     21  CA  ALA     7      34.517  12.090  -6.674
ATOM     22  C   ALA     7      34.058  11.212  -5.510
ATOM     23  O   ALA     7      34.647  10.185  -5.177
ATOM     24  CB  ALA     7      33.820  11.660  -7.976
ATOM     25  N   LEU     8      32.954  11.651  -4.901
ATOM     26  CA  LEU     8      32.312  10.913  -3.819
ATOM     27  C   LEU     8      31.029  10.250  -4.356
ATOM     28  O   LEU     8      30.427  10.807  -5.259
ATOM     29  CB  LEU     8      31.912  11.823  -2.665
ATOM     30  CG  LEU     8      33.055  12.620  -2.022
ATOM     31  CD1 LEU     8      32.455  13.540  -0.955
ATOM     32  CD2 LEU     8      34.105  11.697  -1.455
ATOM     33  N   VAL     9      30.759   9.084  -3.814
ATOM     34  CA  VAL     9      29.520   8.380  -4.183
ATOM     35  C   VAL     9      28.739   8.151  -2.883
ATOM     36  O   VAL     9      29.248   7.489  -1.973
ATOM     37  CB  VAL     9      29.797   7.066  -4.917
ATOM     38  CG1 VAL     9      28.493   6.351  -5.238
ATOM     39  CG2 VAL     9      30.526   7.372  -6.237
ATOM     40  N   CYS    10      27.481   8.646  -2.842
ATOM     41  CA  CYS    10      26.634   8.449  -1.664
ATOM     42  C   CYS    10      25.331   7.765  -2.057
ATOM     43  O   CYS    10      24.496   8.366  -2.751
ATOM     44  CB  CYS    10      26.365   9.797  -0.962
ATOM     45  SG  CYS    10      25.484   9.534   0.617
ATOM     46  N   ASP    11      25.206   6.512  -1.667
ATOM     47  CA  ASP    11      23.992   5.718  -1.984
ATOM     48  C   ASP    11      23.094   5.774  -0.756
ATOM     49  O   ASP    11      23.352   5.144   0.264
ATOM     50  CB  ASP    11      24.471   4.305  -2.369
ATOM     51  CG  ASP    11      23.256   3.395  -2.557
ATOM     52  OD1 ASP    11      22.174   3.905  -2.904
ATOM     53  OD2 ASP    11      23.449   2.151  -2.404
ATOM     54  N   ASN    12      22.036   6.570  -0.883
ATOM     55  CA  ASN    12      21.085   6.867   0.186
ATOM     56  C   ASN    12      20.091   5.753   0.392
ATOM     57  O   ASN    12      18.956   5.855  -0.100
ATOM     58  CB  ASN    12      20.318   8.142  -0.345
ATOM     59  CG  ASN    12      21.283   9.263  -0.663
ATOM     60  OD1 ASN    12      22.002   9.682   0.241
ATOM     61  ND2 ASN    12      21.338   9.767  -1.881
ATOM     62  N   GLY    13      20.400   4.686   1.116
ATOM     63  CA  GLY    13      19.524   3.519   1.232
ATOM     64  C   GLY    13      18.415   3.717   2.260
ATOM     65  O   GLY    13      18.509   4.455   3.248
ATOM     66  N   SER    14      17.363   2.936   2.034
ATOM     67  CA  SER    14      16.239   2.946   2.974
ATOM     68  C   SER    14      16.612   2.549   4.396
ATOM     69  O   SER    14      15.925   3.015   5.324
ATOM     70  CB  SER    14      15.134   2.031   2.479
ATOM     71  OG  SER    14      15.423   0.666   2.527
ATOM     72  N   GLY    15      17.613   1.715   4.569
ATOM     73  CA  GLY    15      18.051   1.314   5.904
ATOM     74  C   GLY    15      19.529   1.608   6.100
ATOM     75  O   GLY    15      19.968   1.759   7.256
ATOM     76  N   LEU    16      20.319   1.581   5.035
ATOM     77  CA  LEU    16      21.771   1.820   5.164
ATOM     78  C   LEU    16      22.256   2.857   4.132
ATOM     79  O   LEU    16      21.961   2.741   2.952
ATOM     80  CB  LEU    16      22.571   0.541   4.952
ATOM     81  CG  LEU    16      22.337  -0.586   5.961
ATOM     82  CD1 LEU    16      23.056  -1.847   5.508
ATOM     83  CD2 LEU    16      22.882  -0.150   7.325
ATOM     84  N   VAL    17      23.065   3.791   4.623
ATOM     85  CA  VAL    17      23.822   4.695   3.727
ATOM     86  C   VAL    17      25.101   3.959   3.359
ATOM     87  O   VAL    17      25.731   3.337   4.222
ATOM     88  CB  VAL    17      24.202   6.010   4.429
ATOM     89  CG1 VAL    17      25.164   6.800   3.528
ATOM     90  CG2 VAL    17      22.890   6.748   4.671
ATOM     91  N   LYS    18      25.425   3.867   2.074
ATOM     92  CA  LYS    18      26.680   3.331   1.567
ATOM     93  C   LYS    18      27.431   4.490   0.940
ATOM     94  O   LYS    18      26.905   5.077  -0.017
ATOM     95  CB  LYS    18      26.475   2.211   0.536
ATOM     96  CG  LYS    18      26.103   0.871   1.115
ATOM     97  CD  LYS    18      24.701   0.677   1.673
ATOM     98  CE  LYS    18      23.637   0.881   0.606
ATOM     99  NZ  LYS    18      22.271   0.577   1.194
ATOM    100  N   ALA    19      28.622   4.851   1.450
ATOM    101  CA  ALA    19      29.306   5.986   0.847
ATOM    102  C   ALA    19      30.811   5.769   0.765
ATOM    103  O   ALA    19      31.348   4.949   1.492
ATOM    104  CB  ALA    19      29.028   7.257   1.663
ATOM    105  N   GLY    20      31.385   6.452  -0.209
ATOM    106  CA  GLY    20      32.852   6.261  -0.365
ATOM    107  C   GLY    20      33.322   7.106  -1.537
ATOM    108  O   GLY    20      32.683   8.054  -1.960
ATOM    109  N   PHE    21      34.492   6.698  -2.025
ATOM    110  CA  PHE    21      35.155   7.433  -3.104
ATOM    111  C   PHE    21      35.056   6.671  -4.418
ATOM    112  O   PHE    21      35.202   5.453  -4.471
ATOM    113  CB  PHE    21      36.645   7.654  -2.759
ATOM    114  CG  PHE    21      36.849   8.577  -1.580
ATOM    115  CD1 PHE    21      36.922   8.064  -0.294
ATOM    116  CD2 PHE    21      36.976   9.941  -1.741
ATOM    117  CE1 PHE    21      37.109   8.874   0.813
ATOM    118  CE2 PHE    21      37.153  10.776  -0.652
ATOM    119  CZ  PHE    21      37.218  10.236   0.620
ATOM    120  N   ALA    22      34.787   7.442  -5.472
ATOM    121  CA  ALA    22      34.684   6.780  -6.790
ATOM    122  C   ALA    22      36.006   6.073  -7.101
ATOM    123  O   ALA    22      37.060   6.652  -6.846
ATOM    124  CB  ALA    22      34.409   7.779  -7.884
ATOM    125  N   GLY    23      35.866   4.860  -7.657
ATOM    126  CA  GLY    23      37.203   4.209  -7.905
ATOM    127  C   GLY    23      37.491   3.202  -6.809
ATOM    128  O   GLY    23      38.214   2.223  -7.086
ATOM    129  N   ASP    24      37.062   3.334  -5.556
ATOM    130  CA  ASP    24      37.190   2.269  -4.565
ATOM    131  C   ASP    24      36.322   1.095  -5.022
ATOM    132  O   ASP    24      35.306   1.239  -5.708
ATOM    133  CB  ASP    24      36.741   2.714  -3.180
ATOM    134  CG  ASP    24      37.671   3.740  -2.536
ATOM    135  OD1 ASP    24      38.730   4.018  -3.136
ATOM    136  OD2 ASP    24      37.303   4.237  -1.459
ATOM    137  N   ASP    25      36.655  -0.130  -4.619
ATOM    138  CA  ASP    25      35.896  -1.309  -5.031
ATOM    139  C   ASP    25      34.613  -1.544  -4.258
ATOM    140  O   ASP    25      33.717  -2.312  -4.675
ATOM    141  CB  ASP    25      36.784  -2.573  -4.879
ATOM    142  CG  ASP    25      38.144  -2.332  -5.513
ATOM    143  OD1 ASP    25      39.185  -2.067  -4.867
ATOM    144  OD2 ASP    25      38.184  -2.428  -6.768
ATOM    145  N   ALA    26      34.491  -0.912  -3.098
ATOM    146  CA  ALA    26      33.352  -1.056  -2.205
ATOM    147  C   ALA    26      33.285   0.205  -1.351
ATOM    148  O   ALA    26      34.288   0.904  -1.269
ATOM    149  CB  ALA    26      33.533  -2.251  -1.268
ATOM    150  N   PRO    27      32.138   0.529  -0.768
ATOM    151  CA  PRO    27      31.990   1.727   0.048
ATOM    152  C   PRO    27      32.781   1.605   1.337
ATOM    153  O   PRO    27      32.823   0.516   1.916
ATOM    154  CB  PRO    27      30.493   1.802   0.321
ATOM    155  CG  PRO    27      30.010   0.409   0.157
ATOM    156  CD  PRO    27      30.887  -0.262  -0.882
ATOM    157  N   ARG    28      33.434   2.696   1.696
ATOM    158  CA  ARG    28      34.180   2.692   2.974
ATOM    159  C   ARG    28      33.298   2.888   4.193
ATOM    160  O   ARG    28      33.712   2.586   5.317
ATOM    161  CB  ARG    28      35.124   3.898   2.967
ATOM    162  CG  ARG    28      36.365   3.629   2.125
ATOM    163  CD  ARG    28      37.151   4.945   2.193
ATOM    164  NE  ARG    28      37.974   5.037   1.014
ATOM    165  CZ  ARG    28      39.140   5.664   0.985
ATOM    166  NH1 ARG    28      39.549   6.242   2.114
ATOM    167  NH2 ARG    28      39.749   5.662  -0.177
ATOM    168  N   ALA    29      32.154   3.535   3.994
ATOM    169  CA  ALA    29      31.266   3.870   5.090
ATOM    170  C   ALA    29      29.892   3.256   4.894
ATOM    171  O   ALA    29      29.326   3.386   3.811
ATOM    172  CB  ALA    29      31.100   5.378   5.179
ATOM    173  N   VAL    30      29.446   2.443   5.834
ATOM    174  CA  VAL    30      28.109   1.833   5.747
ATOM    175  C   VAL    30      27.397   2.059   7.068
ATOM    176  O   VAL    30      27.927   1.529   8.037
ATOM    177  CB  VAL    30      28.167   0.363   5.371
ATOM    178  CG1 VAL    30      26.732  -0.168   5.179
ATOM    179  CG2 VAL    30      28.884   0.100   4.045
ATOM    180  N   PHE    31      26.362   2.826   7.227
ATOM    181  CA  PHE    31      25.761   2.995   8.561
ATOM    182  C   PHE    31      24.271   3.147   8.413
ATOM    183  O   PHE    31      23.747   3.485   7.315
ATOM    184  CB  PHE    31      26.371   4.254   9.182
ATOM    185  CG  PHE    31      26.112   5.552   8.497
ATOM    186  CD1 PHE    31      27.006   6.041   7.528
ATOM    187  CD2 PHE    31      24.970   6.289   8.758
ATOM    188  CE1 PHE    31      26.737   7.246   6.903
ATOM    189  CE2 PHE    31      24.689   7.473   8.130
ATOM    190  CZ  PHE    31      25.581   7.946   7.172
ATOM    191  N   PRO    32      23.507   2.989   9.480
ATOM    192  CA  PRO    32      22.046   3.032   9.380
ATOM    193  C   PRO    32      21.497   4.395   9.043
ATOM    194  O   PRO    32      21.923   5.411   9.616
ATOM    195  CB  PRO    32      21.564   2.622  10.776
ATOM    196  CG  PRO    32      22.696   1.817  11.329
ATOM    197  CD  PRO    32      23.950   2.490  10.808
ATOM    198  N   SER    33      18.905   4.123   8.077
ATOM    199  CA  SER    33      18.085   5.304   7.825
ATOM    200  C   SER    33      16.935   5.392   8.814
ATOM    201  O   SER    33      15.743   5.239   8.526
ATOM    202  CB  SER    33      17.483   5.167   6.415
ATOM    203  OG  SER    33      18.514   4.816   5.505
ATOM    204  N   ILE    34      17.338   5.579  10.069
ATOM    205  CA  ILE    34      16.451   5.604  11.226
ATOM    206  C   ILE    34      16.764   6.833  12.073
ATOM    207  O   ILE    34      17.947   7.154  12.300
ATOM    208  CB  ILE    34      16.717   4.324  12.057
ATOM    209  CG1 ILE    34      16.416   3.042  11.255
ATOM    210  CG2 ILE    34      15.819   4.284  13.316
ATOM    211  CD1 ILE    34      16.828   1.806  12.053
ATOM    212  N   VAL    35      15.702   7.454  12.591
ATOM    213  CA  VAL    35      15.820   8.613  13.462
ATOM    214  C   VAL    35      15.040   8.273  14.750
ATOM    215  O   VAL    35      13.939   7.742  14.613
ATOM    216  CB  VAL    35      15.264   9.892  12.845
ATOM    217  CG1 VAL    35      15.400  11.073  13.844
ATOM    218  CG2 VAL    35      15.980  10.351  11.564
ATOM    219  N   GLY    36      15.667   8.508  15.883
ATOM    220  CA  GLY    36      14.932   8.210  17.135
ATOM    221  C   GLY    36      14.722   9.477  17.952
ATOM    222  O   GLY    36      15.576  10.349  18.016
ATOM    223  N   ARG    37      13.528   9.612  18.523
ATOM    224  CA  ARG    37      13.233  10.827  19.323
ATOM    225  C   ARG    37      12.664  10.428  20.681
ATOM    226  O   ARG    37      11.836   9.533  20.736
ATOM    227  CB  ARG    37      12.175  11.637  18.564
ATOM    228  CG  ARG    37      12.728  12.259  17.260
ATOM    229  CD  ARG    37      11.565  12.885  16.514
ATOM    230  NE  ARG    37      11.934  13.319  15.154
ATOM    231  CZ  ARG    37      12.493  14.497  14.933
ATOM    232  NH1 ARG    37      12.739  15.332  15.941
ATOM    233  NH2 ARG    37      12.798  14.836  13.689
ATOM    234  N   PRO    38      13.129  11.073  21.738
ATOM    235  CA  PRO    38      12.563  10.803  23.063
ATOM    236  C   PRO    38      11.086  11.126  23.063
ATOM    237  O   PRO    38      10.613  11.994  22.332
ATOM    238  CB  PRO    38      13.342  11.724  23.985
ATOM    239  CG  PRO    38      14.600  12.045  23.254
ATOM    240  CD  PRO    38      14.207  12.081  21.773
ATOM    241  N   ARG    39      10.316  10.490  23.977
ATOM    242  CA  ARG    39       8.888  10.707  24.078
ATOM    243  C   ARG    39       8.529  11.540  25.304
ATOM    244  O   ARG    39       7.365  11.842  25.542
ATOM    245  CB  ARG    39       8.188   9.348  24.302
ATOM    246  CG  ARG    39       8.449   8.311  23.221
ATOM    247  CD  ARG    39       8.076   6.902  23.683
ATOM    248  NE  ARG    39       8.623   5.891  22.752
ATOM    249  CZ  ARG    39       8.485   4.586  22.913
ATOM    250  NH1 ARG    39       7.841   4.103  23.966
ATOM    251  NH2 ARG    39       9.022   3.732  22.031
ATOM    252  N   HIS    40       9.556  11.874  26.063
ATOM    253  CA  HIS    40       9.365  12.568  27.343
ATOM    254  C   HIS    40      10.529  13.492  27.582
ATOM    255  O   HIS    40      11.670  13.106  27.302
ATOM    256  CB  HIS    40       9.304  11.418  28.358
ATOM    257  CG  HIS    40       8.977  11.777  29.769
ATOM    258  ND1 HIS    40       9.907  12.302  30.640
ATOM    259  CD2 HIS    40       7.833  11.633  30.486
ATOM    260  CE1 HIS    40       9.350  12.512  31.826
ATOM    261  NE2 HIS    40       8.099  12.097  31.746
ATOM    262  N   GLN    41      10.249  14.706  28.064
ATOM    263  CA  GLN    41      11.277  15.696  28.289
ATOM    264  C   GLN    41      12.313  15.257  29.310
ATOM    265  O   GLN    41      13.483  15.553  29.126
ATOM    266  CB  GLN    41      10.674  17.049  28.695
ATOM    267  CG  GLN    41      11.700  18.177  28.688
ATOM    268  CD  GLN    41      12.231  18.432  27.285
ATOM    269  OE1 GLN    41      11.546  18.160  26.293
ATOM    270  NE2 GLN    41      13.437  18.969  27.220
ATOM    271  N   GLY    42      11.863  14.613  30.395
ATOM    272  CA  GLY    42      12.822  14.145  31.393
ATOM    273  C   GLY    42      13.798  13.120  30.840
ATOM    274  O   GLY    42      14.995  13.094  31.152
ATOM    275  N   VAL    43      13.284  12.225  29.996
ATOM    276  CA  VAL    43      14.113  11.202  29.365
ATOM    277  C   VAL    43      15.076  11.869  28.387
ATOM    278  O   VAL    43      16.250  11.542  28.361
ATOM    279  CB  VAL    43      13.264  10.157  28.641
ATOM    280  CG1 VAL    43      14.146   9.126  27.911
ATOM    281  CG2 VAL    43      12.349   9.424  29.604
ATOM    282  N   MET    44      14.586  12.860  27.641
ATOM    283  CA  MET    44      15.453  13.618  26.741
ATOM    284  C   MET    44      16.625  14.271  27.464
ATOM    285  O   MET    44      17.778  14.165  27.027
ATOM    286  CB  MET    44      14.602  14.666  26.050
ATOM    287  CG  MET    44      15.349  15.653  25.183
ATOM    288  SD  MET    44      14.286  16.393  23.943
ATOM    289  CE  MET    44      12.621  16.107  24.468
ATOM    290  N   VAL    45      16.335  14.997  28.554
ATOM    291  CA  VAL    45      17.388  15.640  29.319
ATOM    292  C   VAL    45      18.282  14.623  30.004
ATOM    293  O   VAL    45      19.504  14.748  29.976
ATOM    294  CB  VAL    45      16.813  16.624  30.365
ATOM    295  CG1 VAL    45      17.927  17.210  31.220
ATOM    296  CG2 VAL    45      16.036  17.723  29.657
ATOM    297  N   GLY    46      17.733  13.569  30.601
ATOM    298  CA  GLY    46      18.463  12.562  31.335
ATOM    299  C   GLY    46      19.429  11.730  30.491
ATOM    300  O   GLY    46      20.404  11.177  31.000
ATOM    301  N   MET    47      19.132  11.634  29.205
ATOM    302  CA  MET    47      19.969  10.915  28.264
ATOM    303  C   MET    47      20.943  11.867  27.581
ATOM    304  O   MET    47      21.681  11.398  26.712
ATOM    305  CB  MET    47      19.118  10.147  27.256
ATOM    306  CG  MET    47      18.330   9.044  27.945
ATOM    307  SD  MET    47      17.769   7.748  26.823
ATOM    308  CE  MET    47      17.073   8.738  25.501
ATOM    309  N   GLY    48      21.004  13.144  27.950
ATOM    310  CA  GLY    48      22.006  14.030  27.366
ATOM    311  C   GLY    48      21.505  15.252  26.655
ATOM    312  O   GLY    48      22.245  15.933  25.931
ATOM    313  N   GLN    49      20.211  15.528  26.681
ATOM    314  CA  GLN    49      19.593  16.690  26.076
ATOM    315  C   GLN    49      19.507  16.640  24.559
ATOM    316  O   GLN    49      19.046  17.620  23.962
ATOM    317  CB  GLN    49      20.281  17.983  26.537
ATOM    318  CG  GLN    49      20.030  18.262  28.016
ATOM    319  CD  GLN    49      19.751  19.715  28.321
ATOM    320  OE1 GLN    49      18.603  20.160  28.272
ATOM    321  NE2 GLN    49      20.805  20.459  28.634
ATOM    322  N   LYS    50      19.879  15.524  23.941
ATOM    323  CA  LYS    50      19.793  15.409  22.488
ATOM    324  C   LYS    50      18.334  15.221  22.084
ATOM    325  O   LYS    50      17.580  14.354  22.508
ATOM    326  CB  LYS    50      20.650  14.277  21.958
ATOM    327  CG  LYS    50      22.169  14.364  22.033
ATOM    328  CD  LYS    50      22.733  13.000  21.675
ATOM    329  CE  LYS    50      24.233  12.827  21.665
ATOM    330  NZ  LYS    50      24.618  11.593  20.895
ATOM    331  N   ASP    51      17.907  16.049  21.150
ATOM    332  CA  ASP    51      16.587  16.114  20.547
ATOM    333  C   ASP    51      16.283  14.874  19.712
ATOM    334  O   ASP    51      15.147  14.434  19.521
ATOM    335  CB  ASP    51      16.664  17.368  19.705
ATOM    336  CG  ASP    51      15.682  18.003  18.793
ATOM    337  OD1 ASP    51      15.315  19.175  19.067
ATOM    338  OD2 ASP    51      15.267  17.508  17.713
ATOM    339  N   SER    52      17.348  14.301  19.156
ATOM    340  CA  SER    52      17.234  13.133  18.301
ATOM    341  C   SER    52      18.558  12.398  18.149
ATOM    342  O   SER    52      19.637  12.837  18.535
ATOM    343  CB  SER    52      16.791  13.568  16.892
ATOM    344  OG  SER    52      17.850  14.382  16.392
ATOM    345  N   TYR    53      18.435  11.160  17.684
ATOM    346  CA  TYR    53      19.543  10.242  17.459
ATOM    347  C   TYR    53      19.348   9.653  16.060
ATOM    348  O   TYR    53      18.209   9.479  15.623
ATOM    349  CB  TYR    53      19.468   9.076  18.474
ATOM    350  CG  TYR    53      19.671   9.553  19.901
ATOM    351  CD1 TYR    53      18.576  10.008  20.631
ATOM    352  CD2 TYR    53      20.916   9.555  20.482
ATOM    353  CE1 TYR    53      18.738  10.478  21.929
ATOM    354  CE2 TYR    53      21.085  10.018  21.782
ATOM    355  CZ  TYR    53      19.995  10.468  22.484
ATOM    356  OH  TYR    53      20.209  10.914  23.784
ATOM    357  N   VAL    54      20.439   9.344  15.368
ATOM    358  CA  VAL    54      20.297   8.765  14.015
ATOM    359  C   VAL    54      21.074   7.474  13.917
ATOM    360  O   VAL    54      22.132   7.356  14.547
ATOM    361  CB  VAL    54      20.900   9.786  13.014
ATOM    362  CG1 VAL    54      20.958   9.183  11.598
ATOM    363  CG2 VAL    54      20.045  11.046  12.937
ATOM    364  N   GLY    55      20.636   6.501  13.140
ATOM    365  CA  GLY    55      21.385   5.295  12.872
ATOM    366  C   GLY    55      21.547   4.319  14.008
ATOM    367  O   GLY    55      20.604   4.032  14.744
ATOM    368  N   ASP    56      22.780   3.790  14.153
ATOM    369  CA  ASP    56      22.996   2.786  15.194
ATOM    370  C   ASP    56      22.751   3.376  16.579
ATOM    371  O   ASP    56      22.266   2.601  17.394
ATOM    372  CB  ASP    56      24.364   2.117  15.160
ATOM    373  CG  ASP    56      24.728   1.481  13.828
ATOM    374  OD1 ASP    56      24.005   0.606  13.311
ATOM    375  OD2 ASP    56      25.791   1.887  13.311
ATOM    376  N   GLU    57      23.011   4.658  16.764
ATOM    377  CA  GLU    57      22.737   5.268  18.078
ATOM    378  C   GLU    57      21.254   5.213  18.364
ATOM    379  O   GLU    57      20.833   4.948  19.515
ATOM    380  CB  GLU    57      23.331   6.681  18.089
ATOM    381  CG  GLU    57      24.841   6.751  18.222
ATOM    382  CD  GLU    57      25.459   8.038  17.721
ATOM    383  OE1 GLU    57      26.602   8.026  17.194
ATOM    384  OE2 GLU    57      24.837   9.111  17.821
ATOM    385  N   ALA    58      20.406   5.439  17.366
ATOM    386  CA  ALA    58      18.953   5.412  17.526
ATOM    387  C   ALA    58      18.457   4.020  17.849
ATOM    388  O   ALA    58      17.676   3.770  18.784
ATOM    389  CB  ALA    58      18.325   5.995  16.258
ATOM    390  N   GLN    59      18.972   3.033  17.104
ATOM    391  CA  GLN    59      18.637   1.635  17.307
ATOM    392  C   GLN    59      19.035   1.122  18.677
ATOM    393  O   GLN    59      18.245   0.421  19.325
ATOM    394  CB  GLN    59      19.407   0.791  16.273
ATOM    395  CG  GLN    59      18.892   0.956  14.860
ATOM    396  CD  GLN    59      19.645   0.035  13.911
ATOM    397  OE1 GLN    59      20.881   0.019  13.979
ATOM    398  NE2 GLN    59      18.935  -0.694  13.068
ATOM    399  N   SER    60      20.175   1.604  19.186
ATOM    400  CA  SER    60      20.577   1.134  20.528
ATOM    401  C   SER    60      19.610   1.562  21.623
ATOM    402  O   SER    60      19.405   0.890  22.641
ATOM    403  CB  SER    60      21.960   1.715  20.810
ATOM    404  OG  SER    60      22.546   1.043  21.909
ATOM    405  N   LYS    61      18.962   2.703  21.448
ATOM    406  CA  LYS    61      18.003   3.262  22.392
ATOM    407  C   LYS    61      16.568   2.890  22.080
ATOM    408  O   LYS    61      15.618   3.544  22.546
ATOM    409  CB  LYS    61      18.255   4.771  22.487
ATOM    410  CG  LYS    61      19.566   5.193  23.141
ATOM    411  CD  LYS    61      19.690   6.710  23.125
ATOM    412  CE  LYS    61      20.579   7.259  24.235
ATOM    413  NZ  LYS    61      22.021   6.996  23.986
ATOM    414  N   ARG    62      16.302   1.823  21.337
ATOM    415  CA  ARG    62      14.948   1.381  21.046
ATOM    416  C   ARG    62      14.209   1.027  22.336
ATOM    417  O   ARG    62      14.763   0.660  23.374
ATOM    418  CB  ARG    62      14.997   0.194  20.093
ATOM    419  CG  ARG    62      15.780  -1.004  20.619
ATOM    420  CD  ARG    62      14.782  -2.016  21.202
ATOM    421  NE  ARG    62      13.960  -2.475  20.117
ATOM    422  CZ  ARG    62      12.643  -2.416  19.961
ATOM    423  NH1 ARG    62      11.855  -1.895  20.859
ATOM    424  NH2 ARG    62      12.214  -2.932  18.806
ATOM    425  N   GLY    63      12.899   1.274  22.314
ATOM    426  CA  GLY    63      12.074   1.024  23.499
ATOM    427  C   GLY    63      11.980   2.274  24.367
ATOM    428  O   GLY    63      11.025   2.411  25.131
ATOM    429  N   ILE    64      12.964   3.146  24.311
ATOM    430  CA  ILE    64      12.986   4.408  25.025
ATOM    431  C   ILE    64      12.568   5.501  24.018
ATOM    432  O   ILE    64      11.578   6.217  24.206
ATOM    433  CB  ILE    64      14.349   4.703  25.603
ATOM    434  CG1 ILE    64      14.611   3.674  26.736
ATOM    435  CG2 ILE    64      14.465   6.127  26.161
ATOM    436  CD1 ILE    64      16.070   3.633  27.144
ATOM    437  N   LEU    65      13.376   5.643  22.974
ATOM    438  CA  LEU    65      13.033   6.553  21.892
ATOM    439  C   LEU    65      11.956   5.926  21.020
ATOM    440  O   LEU    65      11.787   4.695  20.909
ATOM    441  CB  LEU    65      14.260   6.680  20.940
ATOM    442  CG  LEU    65      15.584   7.166  21.485
ATOM    443  CD1 LEU    65      16.619   7.161  20.347
ATOM    444  CD2 LEU    65      15.524   8.567  22.073
ATOM    445  N   THR    66      11.256   6.785  20.308
ATOM    446  CA  THR    66      10.346   6.383  19.243
ATOM    447  C   THR    66      11.209   6.341  17.968
ATOM    448  O   THR    66      11.878   7.334  17.696
ATOM    449  CB  THR    66       9.221   7.395  19.053
ATOM    450  OG1 THR    66       8.380   7.293  20.236
ATOM    451  CG2 THR    66       8.402   7.057  17.818
ATOM    452  N   LEU    67      11.206   5.198  17.316
ATOM    453  CA  LEU    67      12.021   5.119  16.099
ATOM    454  C   LEU    67      11.158   5.503  14.923
ATOM    455  O   LEU    67       9.953   5.237  14.844
ATOM    456  CB  LEU    67      12.598   3.730  15.874
ATOM    457  CG  LEU    67      13.543   3.222  16.974
ATOM    458  CD1 LEU    67      14.232   1.938  16.529
ATOM    459  CD2 LEU    67      14.592   4.280  17.313
ATOM    460  N   LYS    68      11.814   6.176  13.964
ATOM    461  CA  LYS    68      11.125   6.434  12.719
ATOM    462  C   LYS    68      11.964   6.013  11.514
ATOM    463  O   LYS    68      13.142   6.241  11.535
ATOM    464  CB  LYS    68      10.940   7.944  12.555
ATOM    465  CG  LYS    68       9.976   8.280  11.447
ATOM    466  CD  LYS    68       8.610   7.660  11.449
ATOM    467  CE  LYS    68       8.455   6.570  10.423
ATOM    468  NZ  LYS    68       7.096   6.570   9.816
ATOM    469  N   TYR    69      11.306   5.462  10.510
ATOM    470  CA  TYR    69      11.981   5.128   9.247
ATOM    471  C   TYR    69      11.443   6.140   8.245
ATOM    472  O   TYR    69      10.365   5.901   7.706
ATOM    473  CB  TYR    69      11.561   3.724   8.833
ATOM    474  CG  TYR    69      12.262   2.628   9.628
ATOM    475  CD1 TYR    69      11.965   2.378  10.954
ATOM    476  CD2 TYR    69      13.215   1.891   8.954
ATOM    477  CE1 TYR    69      12.643   1.357  11.631
ATOM    478  CE2 TYR    69      13.888   0.860   9.609
ATOM    479  CZ  TYR    69      13.584   0.630  10.940
ATOM    480  OH  TYR    69      14.261  -0.396  11.558
ATOM    481  N   PRO    70      12.135   7.254   7.993
ATOM    482  CA  PRO    70      11.607   8.314   7.151
ATOM    483  C   PRO    70      11.666   8.027   5.677
ATOM    484  O   PRO    70      11.142   8.879   4.950
ATOM    485  CB  PRO    70      12.460   9.542   7.496
ATOM    486  CG  PRO    70      13.664   9.034   8.184
ATOM    487  CD  PRO    70      13.438   7.611   8.617
ATOM    488  N   ILE    71      14.267   7.934   5.120
ATOM    489  CA  ILE    71      14.261   7.318   3.791
ATOM    490  C   ILE    71      13.575   5.969   3.900
ATOM    491  O   ILE    71      13.897   4.987   3.228
ATOM    492  CB  ILE    71      15.699   7.080   3.278
ATOM    493  CG1 ILE    71      16.724   8.071   3.787
ATOM    494  CG2 ILE    71      15.679   7.094   1.746
ATOM    495  CD1 ILE    71      18.155   7.930   3.270
ATOM    496  N   GLU    72      12.589   5.848   4.792
ATOM    497  CA  GLU    72      11.997   4.587   5.227
ATOM    498  C   GLU    72      11.706   3.597   4.119
ATOM    499  O   GLU    72      12.094   2.422   4.235
ATOM    500  CB  GLU    72      10.711   4.898   6.029
ATOM    501  CG  GLU    72      10.169   3.659   6.716
ATOM    502  CD  GLU    72       9.131   3.958   7.774
ATOM    503  OE1 GLU    72       8.524   5.046   7.754
ATOM    504  OE2 GLU    72       8.907   3.056   8.626
ATOM    505  N   HIS    73      11.008   4.106   3.087
ATOM    506  CA  HIS    73      10.673   3.269   1.946
ATOM    507  C   HIS    73      11.451   3.634   0.692
ATOM    508  O   HIS    73      11.029   3.279  -0.423
ATOM    509  CB  HIS    73       9.166   3.349   1.688
ATOM    510  CG  HIS    73       8.299   3.175   2.888
ATOM    511  ND1 HIS    73       7.748   4.195   3.589
ATOM    512  CD2 HIS    73       8.066   2.073   3.637
ATOM    513  CE1 HIS    73       7.243   3.742   4.717
ATOM    514  NE2 HIS    73       7.405   2.413   4.776
ATOM    515  CZ  HIS    73       6.964   1.549   5.841
ATOM    516  N   GLY    74      12.617   4.256   0.813
ATOM    517  CA  GLY    74      13.488   4.564  -0.305
ATOM    518  C   GLY    74      13.392   6.020  -0.777
ATOM    519  O   GLY    74      14.376   6.460  -1.361
ATOM    520  N   ILE    75      12.294   6.711  -0.521
ATOM    521  CA  ILE    75      12.148   8.104  -0.916
ATOM    522  C   ILE    75      12.422   8.958   0.329
ATOM    523  O   ILE    75      11.987   8.619   1.443
ATOM    524  CB  ILE    75      10.754   8.362  -1.527
ATOM    525  CG1 ILE    75      10.721   7.728  -2.933
ATOM    526  CG2 ILE    75      10.432   9.850  -1.609
ATOM    527  CD1 ILE    75       9.354   7.638  -3.554
ATOM    528  N   ILE    76      13.218  10.021   0.161
ATOM    529  CA  ILE    76      13.509  10.894   1.296
ATOM    530  C   ILE    76      12.275  11.732   1.630
ATOM    531  O   ILE    76      11.709  12.407   0.776
ATOM    532  CB  ILE    76      14.703  11.820   0.985
ATOM    533  CG1 ILE    76      15.938  11.000   0.648
ATOM    534  CG2 ILE    76      14.879  12.801   2.145
ATOM    535  CD1 ILE    76      17.002  11.858  -0.053
ATOM    536  N   THR    77      11.841  11.669   2.889
ATOM    537  CA  THR    77      10.629  12.343   3.334
ATOM    538  C   THR    77      10.864  13.418   4.364
ATOM    539  O   THR    77       9.889  14.126   4.688
ATOM    540  CB  THR    77       9.647  11.331   3.975
ATOM    541  OG1 THR    77      10.223  10.825   5.200
ATOM    542  CG2 THR    77       9.380  10.204   2.995
ATOM    543  N   ASN    78      12.052  13.584   4.905
ATOM    544  CA  ASN    78      12.306  14.628   5.903
ATOM    545  C   ASN    78      13.686  15.218   5.615
ATOM    546  O   ASN    78      14.681  14.509   5.799
ATOM    547  CB  ASN    78      12.184  14.097   7.311
ATOM    548  CG  ASN    78      12.286  15.201   8.338
ATOM    549  OD1 ASN    78      13.333  15.840   8.462
ATOM    550  ND2 ASN    78      11.213  15.463   9.085
ATOM    551  N   TRP    79      13.689  16.459   5.169
ATOM    552  CA  TRP    79      14.910  17.119   4.738
ATOM    553  C   TRP    79      15.782  17.586   5.874
ATOM    554  O   TRP    79      16.996  17.535   5.708
ATOM    555  CB  TRP    79      14.542  18.324   3.830
ATOM    556  CG  TRP    79      13.850  17.734   2.622
ATOM    557  CD1 TRP    79      12.520  17.845   2.363
ATOM    558  CD2 TRP    79      14.423  16.929   1.595
ATOM    559  NE1 TRP    79      12.232  17.165   1.191
ATOM    560  CE2 TRP    79      13.371  16.586   0.718
ATOM    561  CE3 TRP    79      15.704  16.470   1.312
ATOM    562  CZ2 TRP    79      13.580  15.821  -0.435
ATOM    563  CZ3 TRP    79      15.926  15.675   0.182
ATOM    564  CH2 TRP    79      14.845  15.375  -0.669
ATOM    565  N   ASP    80      15.187  17.891   7.044
ATOM    566  CA  ASP    80      16.091  18.251   8.147
ATOM    567  C   ASP    80      16.832  17.003   8.617
ATOM    568  O   ASP    80      18.043  17.053   8.872
ATOM    569  CB  ASP    80      15.289  18.861   9.286
ATOM    570  CG  ASP    80      14.726  20.232   8.954
ATOM    571  OD1 ASP    80      15.261  20.981   8.115
ATOM    572  OD2 ASP    80      13.705  20.557   9.607
ATOM    573  N   ASP    81      16.135  15.871   8.694
ATOM    574  CA  ASP    81      16.826  14.617   9.069
ATOM    575  C   ASP    81      17.850  14.226   7.997
ATOM    576  O   ASP    81      18.956  13.759   8.322
ATOM    577  CB  ASP    81      15.799  13.498   9.237
ATOM    578  CG  ASP    81      14.831  13.729  10.390
ATOM    579  OD1 ASP    81      15.125  14.525  11.302
ATOM    580  OD2 ASP    81      13.732  13.118  10.345
ATOM    581  N   MET    82      17.479  14.366   6.699
ATOM    582  CA  MET    82      18.426  13.991   5.640
ATOM    583  C   MET    82      19.683  14.842   5.686
ATOM    584  O   MET    82      20.803  14.324   5.478
ATOM    585  CB  MET    82      17.716  14.041   4.273
ATOM    586  CG  MET    82      18.533  13.263   3.231
ATOM    587  SD  MET    82      18.547  11.477   3.601
ATOM    588  CE  MET    82      20.204  11.073   3.052
ATOM    589  N   GLU    83      19.536  16.153   5.977
ATOM    590  CA  GLU    83      20.727  17.005   6.121
ATOM    591  C   GLU    83      21.600  16.437   7.228
ATOM    592  O   GLU    83      22.840  16.456   7.078
ATOM    593  CB  GLU    83      20.359  18.463   6.466
ATOM    594  CG  GLU    83      21.578  19.372   6.609
ATOM    595  CD  GLU    83      21.319  20.815   6.977
ATOM    596  OE1 GLU    83      20.208  21.332   6.733
ATOM    597  OE2 GLU    83      22.231  21.482   7.531
ATOM    598  N   LYS    84      21.050  15.971   8.350
ATOM    599  CA  LYS    84      21.870  15.361   9.400
ATOM    600  C   LYS    84      22.594  14.105   8.878
ATOM    601  O   LYS    84      23.768  13.914   9.232
ATOM    602  CB  LYS    84      21.065  15.075  10.662
ATOM    603  CG  LYS    84      20.615  16.420  11.250
ATOM    604  CD  LYS    84      19.589  16.244  12.346
ATOM    605  CE  LYS    84      19.255  17.635  12.913
ATOM    606  NZ  LYS    84      20.110  17.845  14.079
ATOM    607  N   ILE    85      21.883  13.263   8.097
ATOM    608  CA  ILE    85      22.573  12.064   7.580
ATOM    609  C   ILE    85      23.734  12.426   6.655
ATOM    610  O   ILE    85      24.804  11.842   6.790
ATOM    611  CB  ILE    85      21.565  11.181   6.836
ATOM    612  CG1 ILE    85      20.668  10.538   7.906
ATOM    613  CG2 ILE    85      22.241  10.087   5.997
ATOM    614  CD1 ILE    85      19.511   9.731   7.371
ATOM    615  N   TRP    86      23.515  13.387   5.752
ATOM    616  CA  TRP    86      24.621  13.788   4.861
ATOM    617  C   TRP    86      25.748  14.461   5.630
ATOM    618  O   TRP    86      26.894  14.216   5.257
ATOM    619  CB  TRP    86      24.051  14.684   3.770
ATOM    620  CG  TRP    86      23.343  13.884   2.704
ATOM    621  CD1 TRP    86      23.684  12.649   2.229
ATOM    622  CD2 TRP    86      22.203  14.334   1.967
ATOM    623  NE1 TRP    86      22.798  12.293   1.218
ATOM    624  CE2 TRP    86      21.899  13.308   1.052
ATOM    625  CE3 TRP    86      21.444  15.497   1.994
ATOM    626  CZ2 TRP    86      20.813  13.423   0.174
ATOM    627  CZ3 TRP    86      20.359  15.650   1.109
ATOM    628  CH2 TRP    86      20.078  14.578   0.239
ATOM    629  N   HIS    87      25.413  15.282   6.652
ATOM    630  CA  HIS    87      26.522  15.868   7.434
ATOM    631  C   HIS    87      27.342  14.772   8.097
ATOM    632  O   HIS    87      28.578  14.810   8.067
ATOM    633  CB  HIS    87      25.897  16.802   8.500
ATOM    634  CG  HIS    87      26.971  17.332   9.409
ATOM    635  ND1 HIS    87      27.589  18.544   9.207
ATOM    636  CD2 HIS    87      27.457  16.794  10.559
ATOM    637  CE1 HIS    87      28.476  18.698  10.178
ATOM    638  NE2 HIS    87      28.472  17.652  10.959
ATOM    639  N   HIS    88      26.659  13.775   8.627
ATOM    640  CA  HIS    88      27.378  12.668   9.289
ATOM    641  C   HIS    88      28.263  11.956   8.269
ATOM    642  O   HIS    88      29.396  11.601   8.530
ATOM    643  CB  HIS    88      26.332  11.726   9.906
ATOM    644  CG  HIS    88      26.965  10.577  10.642
ATOM    645  ND1 HIS    88      27.467  10.770  11.937
ATOM    646  CD2 HIS    88      27.162   9.281  10.297
ATOM    647  CE1 HIS    88      27.948   9.587  12.316
ATOM    648  NE2 HIS    88      27.798   8.676  11.374
ATOM    649  N   THR    89      27.700  11.703   7.067
ATOM    650  CA  THR    89      28.425  11.018   6.012
ATOM    651  C   THR    89      29.735  11.729   5.675
ATOM    652  O   THR    89      30.815  11.131   5.693
ATOM    653  CB  THR    89      27.571  10.913   4.730
ATOM    654  OG1 THR    89      26.331  10.215   5.071
ATOM    655  CG2 THR    89      28.262  10.103   3.632
ATOM    656  N   PHE    90      29.624  13.033   5.418
ATOM    657  CA  PHE    90      30.797  13.772   4.998
ATOM    658  C   PHE    90      31.767  13.978   6.157
ATOM    659  O   PHE    90      32.953  13.725   5.961
ATOM    660  CB  PHE    90      30.418  15.134   4.410
ATOM    661  CG  PHE    90      29.651  15.206   3.131
ATOM    662  CD1 PHE    90      30.127  14.577   1.990
ATOM    663  CD2 PHE    90      28.478  15.952   3.062
ATOM    664  CE1 PHE    90      29.421  14.685   0.793
ATOM    665  CE2 PHE    90      27.756  16.056   1.882
ATOM    666  CZ  PHE    90      28.246  15.421   0.753
ATOM    667  N   TYR    91      31.263  14.489   7.283
ATOM    668  CA  TYR    91      32.219  14.923   8.308
ATOM    669  C   TYR    91      32.622  13.869   9.289
ATOM    670  O   TYR    91      33.680  14.073   9.934
ATOM    671  CB  TYR    91      31.651  16.174   9.017
ATOM    672  CG  TYR    91      31.575  17.339   8.065
ATOM    673  CD1 TYR    91      32.727  18.083   7.755
ATOM    674  CD2 TYR    91      30.374  17.667   7.440
ATOM    675  CE1 TYR    91      32.637  19.126   6.847
ATOM    676  CE2 TYR    91      30.287  18.732   6.546
ATOM    677  CZ  TYR    91      31.428  19.451   6.275
ATOM    678  OH  TYR    91      31.356  20.515   5.400
ATOM    679  N   ASN    92      31.805  12.884   9.582
ATOM    680  CA  ASN    92      32.096  11.925  10.640
ATOM    681  C   ASN    92      32.545  10.578  10.086
ATOM    682  O   ASN    92      33.446   9.950  10.674
ATOM    683  CB  ASN    92      30.878  11.748  11.541
ATOM    684  CG  ASN    92      30.407  13.051  12.183
ATOM    685  OD1 ASN    92      29.218  13.211  12.465
ATOM    686  ND2 ASN    92      31.304  13.988  12.424
ATOM    687  N   GLU    93      31.933  10.149   8.968
ATOM    688  CA  GLU    93      32.301   8.843   8.400
ATOM    689  C   GLU    93      33.432   8.968   7.402
ATOM    690  O   GLU    93      34.470   8.303   7.602
ATOM    691  CB  GLU    93      31.055   8.243   7.735
ATOM    692  CG  GLU    93      30.011   7.811   8.738
ATOM    693  CD  GLU    93      30.194   6.471   9.387
ATOM    694  OE1 GLU    93      30.964   5.618   8.876
ATOM    695  OE2 GLU    93      29.512   6.273  10.426
ATOM    696  N   LEU    94      33.285   9.763   6.358
ATOM    697  CA  LEU    94      34.333   9.884   5.345
ATOM    698  C   LEU    94      35.416  10.891   5.729
ATOM    699  O   LEU    94      36.540  10.804   5.213
ATOM    700  CB  LEU    94      33.750  10.311   3.994
ATOM    701  CG  LEU    94      32.752   9.294   3.387
ATOM    702  CD1 LEU    94      32.241   9.858   2.071
ATOM    703  CD2 LEU    94      33.443   7.939   3.241
ATOM    704  N   ARG    95      35.040  11.840   6.567
ATOM    705  CA  ARG    95      35.983  12.861   7.009
ATOM    706  C   ARG    95      36.576  13.647   5.867
ATOM    707  O   ARG    95      37.805  13.884   5.715
ATOM    708  CB  ARG    95      37.046  12.219   7.915
ATOM    709  CG  ARG    95      36.446  11.538   9.137
ATOM    710  CD  ARG    95      37.588  11.072  10.055
ATOM    711  NE  ARG    95      37.147  10.014  10.949
ATOM    712  CZ  ARG    95      37.282   9.920  12.266
ATOM    713  NH1 ARG    95      37.862  10.878  12.977
ATOM    714  NH2 ARG    95      36.785   8.847  12.883
ATOM    715  N   VAL    96      35.686  14.152   5.027
ATOM    716  CA  VAL    96      36.036  14.948   3.875
ATOM    717  C   VAL    96      35.470  16.360   3.987
ATOM    718  O   VAL    96      34.570  16.605   4.791
ATOM    719  CB  VAL    96      35.500  14.388   2.534
ATOM    720  CG1 VAL    96      36.061  13.018   2.232
ATOM    721  CG2 VAL    96      33.980  14.363   2.548
ATOM    722  N   ALA    97      35.997  17.232   3.157
ATOM    723  CA  ALA    97      35.492  18.605   3.008
ATOM    724  C   ALA    97      34.694  18.528   1.711
ATOM    725  O   ALA    97      35.236  18.436   0.609
ATOM    726  CB  ALA    97      36.636  19.588   2.907
ATOM    727  N   PRO    98      33.363  18.525   1.789
ATOM    728  CA  PRO    98      32.525  18.315   0.614
ATOM    729  C   PRO    98      32.692  19.316  -0.492
ATOM    730  O   PRO    98      32.506  18.974  -1.661
ATOM    731  CB  PRO    98      31.095  18.324   1.156
ATOM    732  CG  PRO    98      31.171  18.733   2.587
ATOM    733  CD  PRO    98      32.598  18.665   3.049
ATOM    734  N   GLU    99      33.192  20.515  -0.173
ATOM    735  CA  GLU    99      33.424  21.521  -1.195
ATOM    736  C   GLU    99      34.594  21.183  -2.122
ATOM    737  O   GLU    99      34.728  21.842  -3.169
ATOM    738  CB  GLU    99      33.676  22.864  -0.497
ATOM    739  CG  GLU    99      35.026  22.943   0.206
ATOM    740  CD  GLU    99      34.988  22.578   1.679
ATOM    741  OE1 GLU    99      34.095  21.855   2.161
ATOM    742  OE2 GLU    99      35.882  23.079   2.421
ATOM    743  N   GLU   100      35.337  20.131  -1.861
ATOM    744  CA  GLU   100      36.437  19.695  -2.679
ATOM    745  C   GLU   100      36.053  18.534  -3.577
ATOM    746  O   GLU   100      36.905  18.086  -4.353
ATOM    747  CB  GLU   100      37.609  19.229  -1.791
ATOM    748  CG  GLU   100      38.140  20.294  -0.854
ATOM    749  CD  GLU   100      39.204  19.859   0.131
ATOM    750  OE1 GLU   100      39.507  18.666   0.339
ATOM    751  OE2 GLU   100      39.778  20.770   0.782
ATOM    752  N   HIS   101      34.862  17.965  -3.469
ATOM    753  CA  HIS   101      34.521  16.767  -4.225
ATOM    754  C   HIS   101      33.202  16.783  -4.985
ATOM    755  O   HIS   101      32.136  16.910  -4.367
ATOM    756  CB  HIS   101      34.365  15.612  -3.200
ATOM    757  CG  HIS   101      35.576  15.386  -2.344
ATOM    758  ND1 HIS   101      36.622  14.607  -2.775
ATOM    759  CD2 HIS   101      35.900  15.844  -1.111
ATOM    760  CE1 HIS   101      37.558  14.604  -1.825
ATOM    761  NE2 HIS   101      37.141  15.342  -0.804
ATOM    762  N   PRO   102      33.221  16.589  -6.294
ATOM    763  CA  PRO   102      31.998  16.291  -7.044
ATOM    764  C   PRO   102      31.316  15.106  -6.356
ATOM    765  O   PRO   102      32.007  14.128  -5.984
ATOM    766  CB  PRO   102      32.476  15.928  -8.445
ATOM    767  CG  PRO   102      33.844  16.517  -8.526
ATOM    768  CD  PRO   102      34.424  16.432  -7.135
ATOM    769  N   THR   103      29.988  15.199  -6.179
ATOM    770  CA  THR   103      29.338  14.138  -5.410
ATOM    771  C   THR   103      28.160  13.570  -6.197
ATOM    772  O   THR   103      27.308  14.299  -6.696
ATOM    773  CB  THR   103      28.827  14.759  -4.098
ATOM    774  OG1 THR   103      29.930  15.221  -3.310
ATOM    775  CG2 THR   103      28.053  13.764  -3.245
ATOM    776  N   LEU   104      28.207  12.265  -6.366
ATOM    777  CA  LEU   104      27.133  11.527  -7.032
ATOM    778  C   LEU   104      26.187  10.962  -5.972
ATOM    779  O   LEU   104      26.622  10.260  -5.053
ATOM    780  CB  LEU   104      27.694  10.436  -7.936
ATOM    781  CG  LEU   104      26.671   9.687  -8.766
ATOM    782  CD1 LEU   104      27.244   9.117 -10.064
ATOM    783  CD2 LEU   104      26.113   8.527  -7.926
ATOM    784  N   LEU   105      24.909  11.290  -6.060
ATOM    785  CA  LEU   105      23.892  10.808  -5.148
ATOM    786  C   LEU   105      22.959   9.842  -5.896
ATOM    787  O   LEU   105      22.837   9.965  -7.128
ATOM    788  CB  LEU   105      22.984  11.927  -4.621
ATOM    789  CG  LEU   105      23.616  13.112  -3.900
ATOM    790  CD1 LEU   105      22.564  14.151  -3.545
ATOM    791  CD2 LEU   105      24.265  12.627  -2.600
ATOM    792  N   THR   106      22.478   8.864  -5.149
ATOM    793  CA  THR   106      21.523   7.924  -5.756
ATOM    794  C   THR   106      20.108   8.239  -5.330
ATOM    795  O   THR   106      19.889   8.897  -4.298
ATOM    796  CB  THR   106      21.871   6.463  -5.421
ATOM    797  OG1 THR   106      21.492   6.211  -4.041
ATOM    798  CG2 THR   106      23.340   6.156  -5.577
ATOM    799  N   GLU   107      19.129   7.848  -6.172
ATOM    800  CA  GLU   107      17.726   8.067  -5.815
ATOM    801  C   GLU   107      16.891   6.838  -6.170
ATOM    802  O   GLU   107      17.234   5.978  -7.020
ATOM    803  CB  GLU   107      17.064   9.302  -6.460
ATOM    804  CG  GLU   107      16.967   9.104  -7.973
ATOM    805  CD  GLU   107      16.179  10.192  -8.658
ATOM    806  OE1 GLU   107      16.130  11.337  -8.171
ATOM    807  OE2 GLU   107      15.602   9.934  -9.730
ATOM    808  N   ALA   108      15.819   6.705  -5.403
ATOM    809  CA  ALA   108      14.941   5.549  -5.601
ATOM    810  C   ALA   108      14.206   5.650  -6.936
ATOM    811  O   ALA   108      14.086   6.708  -7.545
ATOM    812  CB  ALA   108      13.858   5.623  -4.513
ATOM    813  N   PRO   109      13.727   4.503  -7.412
ATOM    814  CA  PRO   109      12.856   4.473  -8.585
ATOM    815  C   PRO   109      11.616   5.287  -8.246
ATOM    816  O   PRO   109      11.102   5.359  -7.117
ATOM    817  CB  PRO   109      12.485   3.004  -8.719
ATOM    818  CG  PRO   109      13.449   2.236  -7.901
ATOM    819  CD  PRO   109      13.766   3.178  -6.735
ATOM    820  N   LEU   110      11.082   6.022  -9.260
ATOM    821  CA  LEU   110       9.894   6.854  -9.119
ATOM    822  C   LEU   110      10.066   8.018  -8.151
ATOM    823  O   LEU   110       9.111   8.538  -7.576
ATOM    824  CB  LEU   110       8.653   6.004  -8.746
ATOM    825  CG  LEU   110       8.371   4.881  -9.769
ATOM    826  CD1 LEU   110       7.239   3.996  -9.289
ATOM    827  CD2 LEU   110       8.047   5.508 -11.126
ATOM    828  N   ASN   111      11.311   8.507  -8.008
ATOM    829  CA  ASN   111      11.500   9.676  -7.108
ATOM    830  C   ASN   111      10.937  10.913  -7.771
ATOM    831  O   ASN   111      11.339  11.235  -8.903
ATOM    832  CB  ASN   111      13.009   9.816  -6.869
ATOM    833  CG  ASN   111      13.299  10.798  -5.762
ATOM    834  OD1 ASN   111      12.619  10.784  -4.760
ATOM    835  ND2 ASN   111      14.305  11.678  -5.880
ATOM    836  N   PRO   112      10.075  11.680  -7.115
ATOM    837  CA  PRO   112       9.497  12.871  -7.742
ATOM    838  C   PRO   112      10.564  13.860  -8.180
ATOM    839  O   PRO   112      11.595  14.044  -7.529
ATOM    840  CB  PRO   112       8.578  13.418  -6.667
ATOM    841  CG  PRO   112       8.151  12.187  -5.945
ATOM    842  CD  PRO   112       9.440  11.366  -5.807
ATOM    843  N   LYS   113      10.314  14.616  -9.251
ATOM    844  CA  LYS   113      11.244  15.634  -9.718
ATOM    845  C   LYS   113      11.518  16.680  -8.646
ATOM    846  O   LYS   113      12.653  17.100  -8.431
ATOM    847  CB  LYS   113      10.691  16.333 -10.986
ATOM    848  CG  LYS   113      10.741  15.356 -12.147
ATOM    849  CD  LYS   113      10.096  15.982 -13.394
ATOM    850  CE  LYS   113      11.082  16.895 -14.096
ATOM    851  NZ  LYS   113      10.561  17.369 -15.408
ATOM    852  N   ALA   114      10.510  17.084  -7.878
ATOM    853  CA  ALA   114      10.687  18.073  -6.830
ATOM    854  C   ALA   114      11.609  17.529  -5.733
ATOM    855  O   ALA   114      12.331  18.324  -5.142
ATOM    856  CB  ALA   114       9.344  18.458  -6.235
ATOM    857  N   ASN   115      11.577  16.212  -5.549
ATOM    858  CA  ASN   115      12.474  15.604  -4.540
ATOM    859  C   ASN   115      13.911  15.660  -5.038
ATOM    860  O   ASN   115      14.815  16.087  -4.287
ATOM    861  CB  ASN   115      12.042  14.177  -4.303
ATOM    862  CG  ASN   115      12.743  13.507  -3.114
ATOM    863  OD1 ASN   115      13.943  13.329  -3.199
ATOM    864  ND2 ASN   115      11.955  13.169  -2.109
ATOM    865  N   ARG   116      14.149  15.342  -6.318
ATOM    866  CA  ARG   116      15.518  15.431  -6.842
ATOM    867  C   ARG   116      16.023  16.871  -6.795
ATOM    868  O   ARG   116      17.189  17.150  -6.520
ATOM    869  CB  ARG   116      15.546  14.925  -8.293
ATOM    870  CG  ARG   116      16.981  14.871  -8.793
ATOM    871  CD  ARG   116      17.057  14.478 -10.272
ATOM    872  NE  ARG   116      16.875  13.070 -10.510
ATOM    873  CZ  ARG   116      17.236  12.432 -11.630
ATOM    874  NH1 ARG   116      17.796  13.073 -12.649
ATOM    875  NH2 ARG   116      17.004  11.125 -11.692
ATOM    876  N   GLU   117      15.132  17.839  -7.068
ATOM    877  CA  GLU   117      15.484  19.239  -6.969
ATOM    878  C   GLU   117      15.867  19.645  -5.548
ATOM    879  O   GLU   117      16.827  20.408  -5.405
ATOM    880  CB  GLU   117      14.316  20.145  -7.388
ATOM    881  CG  GLU   117      14.067  20.074  -8.878
ATOM    882  CD  GLU   117      12.856  20.860  -9.337
ATOM    883  OE1 GLU   117      12.306  21.665  -8.545
ATOM    884  OE2 GLU   117      12.500  20.641 -10.516
ATOM    885  N   LYS   118      15.189  19.131  -4.525
ATOM    886  CA  LYS   118      15.520  19.468  -3.144
ATOM    887  C   LYS   118      16.837  18.816  -2.761
ATOM    888  O   LYS   118      17.652  19.492  -2.117
ATOM    889  CB  LYS   118      14.402  19.040  -2.189
ATOM    890  CG  LYS   118      14.712  19.484  -0.768
ATOM    891  CD  LYS   118      14.693  20.986  -0.576
ATOM    892  CE  LYS   118      15.019  21.382   0.843
ATOM    893  NZ  LYS   118      14.874  22.831   1.140
ATOM    894  N   MET   119      17.105  17.611  -3.212
ATOM    895  CA  MET   119      18.410  16.977  -2.954
ATOM    896  C   MET   119      19.543  17.850  -3.487
ATOM    897  O   MET   119      20.584  18.087  -2.870
ATOM    898  CB  MET   119      18.481  15.594  -3.568
ATOM    899  CG  MET   119      17.486  14.550  -3.102
ATOM    900  SD  MET   119      17.381  13.041  -4.089
ATOM    901  CE  MET   119      19.049  12.378  -3.718
ATOM    902  N   THR   120      19.359  18.338  -4.737
ATOM    903  CA  THR   120      20.326  19.180  -5.426
ATOM    904  C   THR   120      20.551  20.506  -4.704
ATOM    905  O   THR   120      21.676  20.936  -4.451
ATOM    906  CB  THR   120      19.804  19.427  -6.860
ATOM    907  OG1 THR   120      19.711  18.125  -7.449
ATOM    908  CG2 THR   120      20.798  20.266  -7.663
ATOM    909  N   GLN   121      19.458  21.147  -4.308
ATOM    910  CA  GLN   121      19.528  22.396  -3.553
ATOM    911  C   GLN   121      20.351  22.250  -2.277
ATOM    912  O   GLN   121      21.204  23.077  -1.986
ATOM    913  CB  GLN   121      18.105  22.842  -3.186
ATOM    914  CG  GLN   121      18.041  24.170  -2.441
ATOM    915  CD  GLN   121      16.633  24.642  -2.152
ATOM    916  OE1 GLN   121      16.405  25.476  -1.263
ATOM    917  NE2 GLN   121      15.628  24.154  -2.861
ATOM    918  N   ILE   122      20.115  21.159  -1.540
ATOM    919  CA  ILE   122      20.884  20.939  -0.304
ATOM    920  C   ILE   122      22.352  20.721  -0.615
ATOM    921  O   ILE   122      23.237  21.275   0.072
ATOM    922  CB  ILE   122      20.242  19.762   0.453
ATOM    923  CG1 ILE   122      18.852  20.198   0.991
ATOM    924  CG2 ILE   122      21.134  19.292   1.598
ATOM    925  CD1 ILE   122      18.018  19.022   1.445
ATOM    926  N   MET   123      22.667  19.909  -1.651
ATOM    927  CA  MET   123      24.085  19.677  -1.923
ATOM    928  C   MET   123      24.804  20.986  -2.225
ATOM    929  O   MET   123      25.920  21.172  -1.721
ATOM    930  CB  MET   123      24.225  18.677  -3.072
ATOM    931  CG  MET   123      23.912  17.252  -2.631
ATOM    932  SD  MET   123      25.165  16.610  -1.479
ATOM    933  CE  MET   123      24.057  15.969  -0.235
ATOM    934  N   PHE   124      24.199  21.807  -3.079
ATOM    935  CA  PHE   124      24.891  23.048  -3.433
ATOM    936  C   PHE   124      24.847  24.100  -2.344
ATOM    937  O   PHE   124      25.855  24.744  -2.046
ATOM    938  CB  PHE   124      24.296  23.591  -4.754
ATOM    939  CG  PHE   124      24.776  22.866  -5.978
ATOM    940  CD1 PHE   124      26.149  22.777  -6.244
ATOM    941  CD2 PHE   124      23.899  22.295  -6.877
ATOM    942  CE1 PHE   124      26.616  22.126  -7.357
ATOM    943  CE2 PHE   124      24.354  21.643  -8.010
ATOM    944  CZ  PHE   124      25.737  21.561  -8.264
ATOM    945  N   GLU   125      23.691  24.307  -1.737
ATOM    946  CA  GLU   125      23.541  25.412  -0.750
ATOM    947  C   GLU   125      24.026  25.056   0.631
ATOM    948  O   GLU   125      24.638  25.918   1.302
ATOM    949  CB  GLU   125      22.062  25.860  -0.787
ATOM    950  CG  GLU   125      21.742  26.436  -2.150
ATOM    951  CD  GLU   125      20.496  27.215  -2.435
ATOM    952  OE1 GLU   125      19.628  27.343  -1.546
ATOM    953  OE2 GLU   125      20.402  27.718  -3.581
ATOM    954  N   THR   126      23.720  23.866   1.124
ATOM    955  CA  THR   126      24.149  23.461   2.450
ATOM    956  C   THR   126      25.568  22.970   2.519
ATOM    957  O   THR   126      26.358  23.360   3.418
ATOM    958  CB  THR   126      23.221  22.334   2.989
ATOM    959  OG1 THR   126      21.912  22.876   2.992
ATOM    960  CG2 THR   126      23.704  21.867   4.352
ATOM    961  N   PHE   127      25.993  22.118   1.558
ATOM    962  CA  PHE   127      27.318  21.535   1.621
ATOM    963  C   PHE   127      28.345  22.133   0.663
ATOM    964  O   PHE   127      29.519  21.800   0.739
ATOM    965  CB  PHE   127      27.225  19.996   1.393
ATOM    966  CG  PHE   127      26.420  19.345   2.503
ATOM    967  CD1 PHE   127      26.925  19.245   3.789
ATOM    968  CD2 PHE   127      25.129  18.937   2.267
ATOM    969  CE1 PHE   127      26.134  18.696   4.780
ATOM    970  CE2 PHE   127      24.349  18.361   3.256
ATOM    971  CZ  PHE   127      24.853  18.238   4.544
ATOM    972  N   ASN   128      27.863  23.042  -0.193
ATOM    973  CA  ASN   128      28.776  23.735  -1.105
ATOM    974  C   ASN   128      29.592  22.799  -1.983
ATOM    975  O   ASN   128      30.780  23.019  -2.262
ATOM    976  CB  ASN   128      29.723  24.665  -0.333
ATOM    977  CG  ASN   128      30.377  25.701  -1.236
ATOM    978  OD1 ASN   128      29.808  26.133  -2.250
ATOM    979  ND2 ASN   128      31.599  26.071  -0.875
ATOM    980  N   VAL   129      29.007  21.717  -2.474
ATOM    981  CA  VAL   129      29.762  20.829  -3.369
ATOM    982  C   VAL   129      30.059  21.595  -4.655
ATOM    983  O   VAL   129      29.315  22.468  -5.089
ATOM    984  CB  VAL   129      29.038  19.505  -3.702
ATOM    985  CG1 VAL   129      28.846  18.667  -2.448
ATOM    986  CG2 VAL   129      27.733  19.797  -4.433
ATOM    987  N   PRO   130      31.158  21.219  -5.321
ATOM    988  CA  PRO   130      31.520  21.905  -6.564
ATOM    989  C   PRO   130      30.661  21.451  -7.730
ATOM    990  O   PRO   130      30.490  22.186  -8.721
ATOM    991  CB  PRO   130      32.959  21.509  -6.790
ATOM    992  CG  PRO   130      33.155  20.204  -6.070
ATOM    993  CD  PRO   130      32.208  20.304  -4.867
ATOM    994  N   ALA   131      30.202  20.207  -7.631
ATOM    995  CA  ALA   131      29.397  19.640  -8.708
ATOM    996  C   ALA   131      28.693  18.388  -8.188
ATOM    997  O   ALA   131      29.129  17.900  -7.164
ATOM    998  CB  ALA   131      30.317  19.240  -9.869
ATOM    999  N   MET   132      27.626  18.020  -8.885
ATOM   1000  CA  MET   132      26.949  16.796  -8.431
ATOM   1001  C   MET   132      26.208  16.152  -9.585
ATOM   1002  O   MET   132      26.169  16.645 -10.706
ATOM   1003  CB  MET   132      26.022  17.096  -7.254
ATOM   1004  CGA MET   132      25.149  18.322  -7.389
ATOM   1005  CGB MET   132      24.964  18.076  -7.765
ATOM   1006  SDA MET   132      23.645  17.940  -8.303
ATOM   1007  SDB MET   132      23.615  18.228  -6.597
ATOM   1008  CEA MET   132      22.751  16.972  -7.089
ATOM   1009  CEB MET   132      23.151  16.524  -6.311
ATOM   1010  N   TYR   133      25.668  14.979  -9.300
ATOM   1011  CA  TYR   133      24.880  14.223 -10.274
ATOM   1012  C   TYR   133      23.968  13.293  -9.494
ATOM   1013  O   TYR   133      24.309  12.906  -8.387
ATOM   1014  CB  TYR   133      25.784  13.360 -11.155
ATOM   1015  CG  TYR   133      25.136  12.733 -12.364
ATOM   1016  CD1 TYR   133      24.924  13.491 -13.519
ATOM   1017  CD2 TYR   133      24.727  11.412 -12.401
ATOM   1018  CE1 TYR   133      24.343  12.955 -14.649
ATOM   1019  CE2 TYR   133      24.115  10.859 -13.532
ATOM   1020  CZ  TYR   133      23.954  11.644 -14.640
ATOM   1021  OH  TYR   133      23.376  11.067 -15.780
ATOM   1022  N   VAL   134      22.761  13.046  -9.992
ATOM   1023  CA  VAL   134      21.832  12.135  -9.330
ATOM   1024  C   VAL   134      21.522  11.009 -10.330
ATOM   1025  O   VAL   134      21.060  11.275 -11.437
ATOM   1026  CB  VAL   134      20.492  12.788  -8.942
ATOM   1027  CG1 VAL   134      19.666  11.782  -8.158
ATOM   1028  CG2 VAL   134      20.741  14.048  -8.116
ATOM   1029  N   ALA   135      21.697   9.774  -9.864
ATOM   1030  CA  ALA   135      21.414   8.595 -10.681
ATOM   1031  C   ALA   135      20.412   7.683 -10.009
ATOM   1032  O   ALA   135      20.369   7.571  -8.780
ATOM   1033  CB  ALA   135      22.704   7.816 -10.925
ATOM   1034  N   ILE   136      19.605   6.998 -10.809
ATOM   1035  CA  ILE   136      18.615   6.037 -10.295
ATOM   1036  C   ILE   136      19.334   4.774  -9.853
ATOM   1037  O   ILE   136      20.133   4.188 -10.595
ATOM   1038  CB  ILE   136      17.569   5.761 -11.389
ATOM   1039  CG1 ILE   136      16.851   7.055 -11.783
ATOM   1040  CG2 ILE   136      16.591   4.705 -10.927
ATOM   1041  CD1 ILE   136      15.960   6.899 -13.013
ATOM   1042  N   GLN   137      19.034   4.328  -8.624
ATOM   1043  CA  GLN   137      19.718   3.162  -8.052
ATOM   1044  C   GLN   137      19.675   1.916  -8.912
ATOM   1045  O   GLN   137      20.724   1.320  -9.095
ATOM   1046  CB  GLN   137      19.098   2.845  -6.675
ATOM   1047  CG  GLN   137      19.420   3.920  -5.644
ATOM   1048  CD  GLN   137      18.335   4.137  -4.624
ATOM   1049  OE1 GLN   137      17.330   3.428  -4.516
ATOM   1050  NE2 GLN   137      18.496   5.172  -3.759
ATOM   1051  N   ALA   138      18.500   1.567  -9.453
ATOM   1052  CA  ALA   138      18.448   0.337 -10.255
ATOM   1053  C   ALA   138      19.269   0.442 -11.531
ATOM   1054  O   ALA   138      19.831  -0.582 -11.913
ATOM   1055  CB  ALA   138      17.005  -0.007 -10.574
ATOM   1056  N   VAL   139      19.311   1.642 -12.114
ATOM   1057  CA  VAL   139      20.151   1.811 -13.311
ATOM   1058  C   VAL   139      21.617   1.620 -12.963
ATOM   1059  O   VAL   139      22.347   0.905 -13.700
ATOM   1060  CB  VAL   139      19.913   3.175 -13.960
ATOM   1061  CG1 VAL   139      20.865   3.394 -15.131
ATOM   1062  CG2 VAL   139      18.477   3.283 -14.448
ATOM   1063  N   LEU   140      22.094   2.124 -11.814
ATOM   1064  CA  LEU   140      23.461   1.907 -11.390
ATOM   1065  C   LEU   140      23.743   0.411 -11.173
ATOM   1066  O   LEU   140      24.782  -0.109 -11.573
ATOM   1067  CB  LEU   140      23.767   2.688 -10.100
ATOM   1068  CG  LEU   140      23.691   4.217 -10.271
ATOM   1069  CD1 LEU   140      23.986   4.825  -8.883
ATOM   1070  CD2 LEU   140      24.695   4.636 -11.351
ATOM   1071  N   SER   141      22.783  -0.318 -10.590
ATOM   1072  CA  SER   141      23.003  -1.762 -10.409
ATOM   1073  C   SER   141      23.090  -2.484 -11.757
ATOM   1074  O   SER   141      23.919  -3.392 -11.915
ATOM   1075  CB  SER   141      21.841  -2.351  -9.603
ATOM   1076  OG  SER   141      22.003  -2.027  -8.222
ATOM   1077  N   LEU   142      22.281  -2.051 -12.716
ATOM   1078  CA  LEU   142      22.363  -2.657 -14.057
ATOM   1079  C   LEU   142      23.721  -2.390 -14.679
ATOM   1080  O   LEU   142      24.379  -3.290 -15.247
ATOM   1081  CB  LEU   142      21.192  -2.119 -14.881
ATOM   1082  CG  LEU   142      20.996  -2.852 -16.221
ATOM   1083  CD1 LEU   142      20.402  -4.241 -15.987
ATOM   1084  CD2 LEU   142      20.100  -2.056 -17.123
ATOM   1085  N   TYR   143      24.214  -1.142 -14.541
ATOM   1086  CA  TYR   143      25.552  -0.842 -15.048
ATOM   1087  C   TYR   143      26.634  -1.644 -14.339
ATOM   1088  O   TYR   143      27.611  -2.098 -14.977
ATOM   1089  CB  TYR   143      25.887   0.636 -14.873
ATOM   1090  CG  TYR   143      25.103   1.631 -15.693
ATOM   1091  CD1 TYR   143      24.270   1.317 -16.736
ATOM   1092  CD2 TYR   143      25.288   3.005 -15.379
ATOM   1093  CE1 TYR   143      23.602   2.279 -17.470
ATOM   1094  CE2 TYR   143      24.634   3.975 -16.120
ATOM   1095  CZ  TYR   143      23.812   3.612 -17.133
ATOM   1096  OH  TYR   143      23.145   4.578 -17.866
ATOM   1097  N   ALA   144      26.506  -1.885 -13.041
ATOM   1098  CA  ALA   144      27.481  -2.677 -12.310
ATOM   1099  C   ALA   144      27.532  -4.117 -12.841
ATOM   1100  O   ALA   144      28.568  -4.792 -12.678
ATOM   1101  CB  ALA   144      27.123  -2.608 -10.835
ATOM   1102  N   SER   145      26.472  -4.576 -13.495
ATOM   1103  CA  SER   145      26.427  -5.917 -14.064
ATOM   1104  C   SER   145      26.898  -5.912 -15.508
ATOM   1105  O   SER   145      26.946  -6.974 -16.132
ATOM   1106  CB  SER   145      25.017  -6.558 -13.986
ATOM   1107  OG  SER   145      24.182  -6.014 -14.987
ATOM   1108  N   GLY   146      28.520  -8.435 -14.104
ATOM   1109  CA  GLY   146      29.375  -8.824 -15.219
ATOM   1110  C   GLY   146      28.640  -9.072 -16.502
ATOM   1111  O   GLY   146      29.148  -9.890 -17.308
ATOM   1112  N   ARG   147      27.556  -8.356 -16.819
ATOM   1113  CA  ARG   147      26.893  -8.519 -18.087
ATOM   1114  C   ARG   147      26.390  -7.159 -18.586
ATOM   1115  O   ARG   147      26.367  -6.184 -17.827
ATOM   1116  CB  ARG   147      25.819  -9.586 -18.119
ATOM   1117  CG  ARG   147      24.590  -9.635 -17.279
ATOM   1118  CD  ARG   147      24.540 -10.695 -16.219
ATOM   1119  NE  ARG   147      24.278 -12.110 -16.289
ATOM   1120  CZ  ARG   147      24.948 -12.924 -15.486
ATOM   1121  NH1 ARG   147      25.873 -12.454 -14.633
ATOM   1122  NH2 ARG   147      24.722 -14.224 -15.497
ATOM   1123  N   THR   148      26.085  -7.108 -19.879
ATOM   1124  CA  THR   148      25.561  -5.889 -20.471
ATOM   1125  C   THR   148      24.150  -6.104 -21.019
ATOM   1126  O   THR   148      23.521  -5.133 -21.432
ATOM   1127  CB  THR   148      26.445  -5.261 -21.559
ATOM   1128  OG1 THR   148      26.485  -6.176 -22.657
ATOM   1129  CG2 THR   148      27.855  -4.978 -21.020
ATOM   1130  N   THR   149      23.656  -7.340 -20.947
ATOM   1131  CA  THR   149      22.299  -7.658 -21.346
ATOM   1132  C   THR   149      21.618  -8.445 -20.229
ATOM   1133  O   THR   149      22.181  -9.379 -19.672
ATOM   1134  CB  THR   149      22.250  -8.436 -22.695
ATOM   1135  OG1 THR   149      22.648  -7.497 -23.692
ATOM   1136  CG2 THR   149      20.824  -8.886 -22.965
ATOM   1137  N   GLY   150      20.372  -8.024 -19.918
ATOM   1138  CA  GLY   150      19.653  -8.730 -18.862
ATOM   1139  C   GLY   150      18.497  -7.900 -18.300
ATOM   1140  O   GLY   150      18.233  -6.825 -18.811
ATOM   1141  N   ILE   151      17.669  -8.524 -17.462
ATOM   1142  CA  ILE   151      16.559  -7.717 -16.910
ATOM   1143  C   ILE   151      16.858  -7.613 -15.411
ATOM   1144  O   ILE   151      16.971  -8.653 -14.748
ATOM   1145  CB  ILE   151      15.159  -8.241 -17.237
ATOM   1146  CG1 ILE   151      14.130  -7.335 -16.576
ATOM   1147  CG2 ILE   151      14.992  -9.717 -16.870
ATOM   1148  CD1 ILE   151      12.674  -7.583 -16.976
ATOM   1149  N   VAL   152      16.937  -6.378 -14.934
ATOM   1150  CA  VAL   152      17.198  -6.197 -13.492
ATOM   1151  C   VAL   152      15.900  -6.029 -12.713
ATOM   1152  O   VAL   152      14.977  -5.323 -13.141
ATOM   1153  CB  VAL   152      18.072  -4.929 -13.354
ATOM   1154  CG1 VAL   152      18.177  -4.497 -11.903
ATOM   1155  CG2 VAL   152      19.480  -5.172 -13.934
ATOM   1156  N   LEU   153      15.816  -6.719 -11.569
ATOM   1157  CA  LEU   153      14.760  -6.410 -10.589
ATOM   1158  C   LEU   153      15.488  -5.615  -9.478
ATOM   1159  O   LEU   153      16.302  -6.243  -8.795
ATOM   1160  CB  LEU   153      14.108  -7.644  -9.986
ATOM   1161  CG  LEU   153      13.143  -7.356  -8.792
ATOM   1162  CD1 LEU   153      11.872  -6.762  -9.360
ATOM   1163  CD2 LEU   153      13.046  -8.607  -7.932
ATOM   1164  N   ASP   154      15.134  -4.340  -9.335
ATOM   1165  CA  ASP   154      15.811  -3.504  -8.331
ATOM   1166  C   ASP   154      14.766  -3.104  -7.293
ATOM   1167  O   ASP   154      13.837  -2.371  -7.653
ATOM   1168  CB  ASP   154      16.361  -2.227  -8.949
ATOM   1169  CG  ASP   154      17.119  -1.331  -7.998
ATOM   1170  OD1 ASP   154      16.866  -1.359  -6.762
ATOM   1171  OD2 ASP   154      17.972  -0.552  -8.507
ATOM   1172  N   SER   155      14.904  -3.683  -6.124
ATOM   1173  CA  SER   155      13.986  -3.328  -5.017
ATOM   1174  C   SER   155      14.794  -2.728  -3.853
ATOM   1175  O   SER   155      15.650  -3.389  -3.266
ATOM   1176  CB  SER   155      13.261  -4.611  -4.588
ATOM   1177  OG  SER   155      12.202  -4.251  -3.699
ATOM   1178  N   GLY   156      14.469  -1.453  -3.610
ATOM   1179  CA  GLY   156      15.248  -0.710  -2.587
ATOM   1180  C   GLY   156      14.410  -0.336  -1.389
ATOM   1181  O   GLY   156      13.827  -1.216  -0.775
ATOM   1182  N   ASP   157      14.332   0.958  -1.092
ATOM   1183  CA  ASP   157      13.586   1.366   0.093
ATOM   1184  C   ASP   157      12.202   1.889  -0.233
ATOM   1185  O   ASP   157      11.227   1.409   0.354
ATOM   1186  CB  ASP   157      14.455   2.395   0.840
ATOM   1187  CG  ASP   157      13.890   2.645   2.220
ATOM   1188  OD1 ASP   157      13.840   1.733   3.072
ATOM   1189  OD2 ASP   157      13.452   3.782   2.521
ATOM   1190  N   GLY   158      12.052   2.773  -1.222
ATOM   1191  CA  GLY   158      10.760   3.341  -1.520
ATOM   1192  C   GLY   158      10.201   2.909  -2.868
ATOM   1193  O   GLY   158       9.010   3.173  -3.045
ATOM   1194  N   VAL   159      10.971   2.178  -3.675
ATOM   1195  CA  VAL   159      10.460   1.852  -5.013
ATOM   1196  C   VAL   159      11.130   0.569  -5.485
ATOM   1197  O   VAL   159      12.237   0.268  -5.077
ATOM   1198  CB  VAL   159      10.748   3.029  -5.992
ATOM   1199  CG1 VAL   159      12.224   3.258  -6.271
ATOM   1200  CG2 VAL   159       9.949   2.832  -7.282
ATOM   1201  N   THR   160      10.451  -0.121  -6.374
ATOM   1202  CA  THR   160      10.926  -1.327  -7.020
ATOM   1203  C   THR   160      10.712  -1.160  -8.527
ATOM   1204  O   THR   160       9.696  -0.646  -8.954
ATOM   1205  CB  THR   160      10.158  -2.567  -6.534
ATOM   1206  OG1 THR   160      10.420  -2.762  -5.124
ATOM   1207  CG2 THR   160      10.594  -3.847  -7.244
ATOM   1208  N   HIS   161      11.733  -1.497  -9.312
ATOM   1209  CA  HIS   161      11.586  -1.410 -10.757
ATOM   1210  C   HIS   161      12.025  -2.715 -11.431
ATOM   1211  O   HIS   161      12.905  -3.424 -10.937
ATOM   1212  CB  HIS   161      12.483  -0.341 -11.374
ATOM   1213  CG  HIS   161      12.023   1.068 -11.204
ATOM   1214  ND1 HIS   161      12.457   1.873 -10.179
ATOM   1215  CD2 HIS   161      11.135   1.781 -11.933
ATOM   1216  CE1 HIS   161      11.881   3.049 -10.301
ATOM   1217  NE2 HIS   161      11.065   3.029 -11.333
ATOM   1218  N   ASN   162      11.444  -2.959 -12.603
ATOM   1219  CA  ASN   162      11.915  -4.021 -13.476
ATOM   1220  C   ASN   162      12.469  -3.287 -14.701
ATOM   1221  O   ASN   162      11.797  -2.419 -15.274
ATOM   1222  CB  ASN   162      10.853  -5.005 -13.946
ATOM   1223  CG  ASN   162       9.924  -5.582 -12.915
ATOM   1224  OD1 ASN   162       8.870  -4.989 -12.624
ATOM   1225  ND2 ASN   162      10.268  -6.643 -12.255
ATOM   1226  N   VAL   163      13.780  -3.463 -14.993
ATOM   1227  CA  VAL   163      14.428  -2.745 -16.079
ATOM   1228  C   VAL   163      15.146  -3.689 -17.039
ATOM   1229  O   VAL   163      16.231  -4.184 -16.761
ATOM   1230  CB  VAL   163      15.493  -1.759 -15.517
ATOM   1231  CG1 VAL   163      16.103  -0.931 -16.646
ATOM   1232  CG2 VAL   163      14.913  -0.828 -14.437
ATOM   1233  N   PRO   164      14.568  -3.911 -18.226
ATOM   1234  CA  PRO   164      15.244  -4.721 -19.232
ATOM   1235  C   PRO   164      16.283  -3.884 -19.970
ATOM   1236  O   PRO   164      16.054  -2.715 -20.300
ATOM   1237  CB  PRO   164      14.110  -5.127 -20.148
ATOM   1238  CG  PRO   164      13.075  -4.086 -20.004
ATOM   1239  CD  PRO   164      13.252  -3.410 -18.659
ATOM   1240  N   ILE   165      17.444  -4.497 -20.198
ATOM   1241  CA  ILE   165      18.606  -3.802 -20.734
ATOM   1242  C   ILE   165      19.238  -4.658 -21.835
ATOM   1243  O   ILE   165      19.494  -5.831 -21.613
ATOM   1244  CB  ILE   165      19.638  -3.547 -19.621
ATOM   1245  CG1 ILE   165      19.126  -2.536 -18.576
ATOM   1246  CG2 ILE   165      20.963  -3.026 -20.205
ATOM   1247  CD1 ILE   165      19.697  -2.823 -17.180
ATOM   1248  N   TYR   166      19.462  -4.052 -22.998
ATOM   1249  CA  TYR   166      20.087  -4.777 -24.105
ATOM   1250  C   TYR   166      21.373  -4.055 -24.508
ATOM   1251  O   TYR   166      21.320  -2.870 -24.848
ATOM   1252  CB  TYR   166      19.108  -4.903 -25.273
ATOM   1253  CG  TYR   166      19.584  -5.913 -26.311
ATOM   1254  CD1 TYR   166      19.515  -7.269 -26.075
ATOM   1255  CD2 TYR   166      20.093  -5.462 -27.509
ATOM   1256  CE1 TYR   166      19.960  -8.193 -27.016
ATOM   1257  CE2 TYR   166      20.535  -6.372 -28.464
ATOM   1258  CZ  TYR   166      20.453  -7.717 -28.211
ATOM   1259  OH  TYR   166      20.896  -8.606 -29.168
ATOM   1260  N   GLU   167      22.499  -4.739 -24.365
ATOM   1261  CA  GLU   167      23.814  -4.198 -24.664
ATOM   1262  C   GLU   167      24.033  -2.834 -24.036
ATOM   1263  O   GLU   167      24.422  -1.862 -24.693
ATOM   1264  CB  GLU   167      24.009  -4.183 -26.182
ATOM   1265  CG  GLU   167      23.926  -5.527 -26.869
ATOM   1266  CD  GLU   167      23.921  -5.519 -28.377
ATOM   1267  OE1 GLU   167      23.431  -4.573 -29.030
ATOM   1268  OE2 GLU   167      24.413  -6.507 -28.977
ATOM   1269  N   GLY   168      23.732  -2.660 -22.743
ATOM   1270  CA  GLY   168      23.920  -1.405 -22.050
ATOM   1271  C   GLY   168      22.790  -0.412 -22.134
ATOM   1272  O   GLY   168      22.807   0.598 -21.411
ATOM   1273  N   TYR   169      21.808  -0.648 -23.002
ATOM   1274  CA  TYR   169      20.685   0.257 -23.159
ATOM   1275  C   TYR   169      19.437  -0.211 -22.419
ATOM   1276  O   TYR   169      18.891  -1.274 -22.724
ATOM   1277  CB  TYR   169      20.359   0.437 -24.649
ATOM   1278  CG  TYR   169      19.184   1.298 -25.020
ATOM   1279  CD1 TYR   169      19.207   2.664 -24.788
ATOM   1280  CD2 TYR   169      18.046   0.762 -25.614
ATOM   1281  CE1 TYR   169      18.139   3.477 -25.124
ATOM   1282  CE2 TYR   169      16.965   1.564 -25.955
ATOM   1283  CZ  TYR   169      17.021   2.914 -25.706
ATOM   1284  OH  TYR   169      15.973   3.744 -26.040
ATOM   1285  N   ALA   170      18.949   0.624 -21.509
ATOM   1286  CA  ALA   170      17.720   0.310 -20.774
ATOM   1287  C   ALA   170      16.599   0.601 -21.774
ATOM   1288  O   ALA   170      16.687   1.656 -22.422
ATOM   1289  CB  ALA   170      17.557   1.130 -19.514
ATOM   1290  N   LEU   171      15.618  -0.257 -21.890
ATOM   1291  CA  LEU   171      14.520  -0.027 -22.866
ATOM   1292  C   LEU   171      13.393   0.687 -22.151
ATOM   1293  O   LEU   171      12.629   0.066 -21.427
ATOM   1294  CB  LEU   171      14.119  -1.436 -23.325
ATOM   1295  CG  LEU   171      15.275  -2.144 -24.048
ATOM   1296  CD1 LEU   171      15.018  -3.636 -24.171
ATOM   1297  CD2 LEU   171      15.532  -1.495 -25.393
ATOM   1298  N   PRO   172      13.234   1.993 -22.368
ATOM   1299  CA  PRO   172      12.336   2.781 -21.552
ATOM   1300  C   PRO   172      10.889   2.397 -21.611
ATOM   1301  O   PRO   172      10.172   2.430 -20.611
ATOM   1302  CB  PRO   172      12.561   4.215 -21.988
ATOM   1303  CG  PRO   172      13.813   4.236 -22.761
ATOM   1304  CD  PRO   172      14.051   2.832 -23.261
ATOM   1305  N   HIS   173      10.425   1.970 -22.802
ATOM   1306  CA  HIS   173       9.026   1.571 -22.905
ATOM   1307  C   HIS   173       8.662   0.304 -22.153
ATOM   1308  O   HIS   173       7.491   0.054 -21.913
ATOM   1309  CB  HIS   173       8.669   1.428 -24.419
ATOM   1310  CG  HIS   173       9.518   0.315 -24.991
ATOM   1311  ND1 HIS   173      10.815   0.550 -25.405
ATOM   1312  CD2 HIS   173       9.271  -0.994 -25.235
ATOM   1313  CE1 HIS   173      11.332  -0.578 -25.843
ATOM   1314  NE2 HIS   173      10.428  -1.531 -25.734
ATOM   1315  N   ALA   174       9.650  -0.515 -21.718
ATOM   1316  CA  ALA   174       9.380  -1.756 -21.033
ATOM   1317  C   ALA   174       9.709  -1.711 -19.529
ATOM   1318  O   ALA   174       9.541  -2.733 -18.858
ATOM   1319  CB  ALA   174      10.185  -2.889 -21.680
ATOM   1320  N   ILE   175      10.079  -0.524 -19.063
ATOM   1321  CA  ILE   175      10.394  -0.411 -17.614
ATOM   1322  C   ILE   175       9.104  -0.427 -16.813
ATOM   1323  O   ILE   175       8.119   0.228 -17.184
ATOM   1324  CB  ILE   175      11.221   0.869 -17.393
ATOM   1325  CG1 ILE   175      12.629   0.637 -17.975
ATOM   1326  CG2 ILE   175      11.308   1.156 -15.873
ATOM   1327  CD1 ILE   175      13.506   1.873 -18.028
ATOM   1328  N   MET   176       9.089  -1.167 -15.715
ATOM   1329  CA  MET   176       7.915  -1.253 -14.831
ATOM   1330  C   MET   176       8.307  -0.721 -13.449
ATOM   1331  O   MET   176       9.431  -0.940 -13.014
ATOM   1332  CB  MET   176       7.468  -2.703 -14.730
ATOM   1333  CG  MET   176       7.070  -3.421 -16.010
ATOM   1334  SD  MET   176       5.498  -2.786 -16.645
ATOM   1335  CE  MET   176       5.490  -3.457 -18.285
ATOM   1336  N   ARG   177       7.473   0.087 -12.826
ATOM   1337  CA  ARG   177       7.727   0.695 -11.510
ATOM   1338  C   ARG   177       6.671   0.286 -10.497
ATOM   1339  O   ARG   177       5.496   0.590 -10.757
ATOM   1340  CB  ARG   177       7.733   2.217 -11.639
ATOM   1341  CG  ARG   177       7.811   3.036 -10.348
ATOM   1342  CD  ARG   177       7.884   4.538 -10.620
ATOM   1343  NE  ARG   177       7.446   5.296  -9.437
ATOM   1344  CZ  ARG   177       7.230   6.610  -9.413
ATOM   1345  NH1 ARG   177       7.422   7.348 -10.497
ATOM   1346  NH2 ARG   177       6.813   7.201  -8.291
ATOM   1347  N   LEU   178       7.055  -0.239  -9.330
ATOM   1348  CA  LEU   178       6.073  -0.656  -8.311
ATOM   1349  C   LEU   178       6.372   0.163  -7.068
ATOM   1350  O   LEU   178       7.473   0.040  -6.559
ATOM   1351  CB  LEU   178       6.193  -2.139  -7.975
ATOM   1352  CG  LEU   178       5.503  -2.638  -6.700
ATOM   1353  CD1 LEU   178       3.986  -2.499  -6.897
ATOM   1354  CD2 LEU   178       5.817  -4.065  -6.332
ATOM   1355  N   ASP   179       5.280  -1.588  -4.991
ATOM   1356  CA  ASP   179       5.635  -0.784  -3.839
ATOM   1357  C   ASP   179       5.362  -1.504  -2.517
ATOM   1358  O   ASP   179       4.594  -1.122  -1.631
ATOM   1359  CB  ASP   179       4.913   0.563  -3.911
ATOM   1360  CG  ASP   179       5.596   1.597  -4.777
ATOM   1361  OD1 ASP   179       6.725   1.451  -5.292
ATOM   1362  OD2 ASP   179       4.992   2.699  -4.941
ATOM   1363  N   LEU   180       6.066  -2.607  -2.387
ATOM   1364  CA  LEU   180       6.086  -3.469  -1.228
ATOM   1365  C   LEU   180       7.483  -4.039  -1.103
ATOM   1366  O   LEU   180       7.959  -4.607  -2.097
ATOM   1367  CB  LEU   180       5.124  -4.611  -1.602
ATOM   1368  CG  LEU   180       4.713  -5.567  -0.508
ATOM   1369  CD1 LEU   180       3.440  -6.308  -0.931
ATOM   1370  CD2 LEU   180       5.791  -6.555  -0.109
ATOM   1371  N   ALA   181       8.106  -3.939   0.073
ATOM   1372  CA  ALA   181       9.399  -4.614   0.244
ATOM   1373  C   ALA   181       9.709  -4.790   1.735
ATOM   1374  O   ALA   181       8.762  -5.009   2.495
ATOM   1375  CB  ALA   181      10.533  -3.974  -0.527
ATOM   1376  N   GLY   182      10.977  -4.754   2.138
ATOM   1377  CA  GLY   182      11.271  -5.118   3.511
ATOM   1378  C   GLY   182      10.621  -4.288   4.610
ATOM   1379  O   GLY   182      10.312  -4.857   5.676
ATOM   1380  N   ARG   183      10.399  -3.011   4.452
ATOM   1381  CA  ARG   183       9.803  -2.208   5.519
ATOM   1382  C   ARG   183       8.371  -2.688   5.759
ATOM   1383  O   ARG   183       7.966  -2.787   6.920
ATOM   1384  CB  ARG   183       9.851  -0.706   5.283
ATOM   1385  CG  ARG   183       9.051  -0.169   4.128
ATOM   1386  CD  ARG   183       9.118   1.370   4.078
ATOM   1387  NE  ARG   183      10.518   1.717   3.741
ATOM   1388  CZ  ARG   183      10.803   2.596   2.768
ATOM   1389  NH1 ARG   183       9.887   3.289   2.121
ATOM   1390  NH2 ARG   183      12.107   2.714   2.499
ATOM   1391  N   ASP   184       7.679  -3.085   4.684
ATOM   1392  CA  ASP   184       6.331  -3.631   4.836
ATOM   1393  C   ASP   184       6.320  -4.988   5.531
ATOM   1394  O   ASP   184       5.386  -5.304   6.307
ATOM   1395  CB  ASP   184       5.658  -3.797   3.467
ATOM   1396  CG  ASP   184       5.739  -2.448   2.771
ATOM   1397  OD1 ASP   184       4.917  -1.583   3.159
ATOM   1398  OD2 ASP   184       6.653  -2.177   1.961
ATOM   1399  N   LEU   185       7.291  -5.835   5.171
ATOM   1400  CA  LEU   185       7.391  -7.146   5.810
ATOM   1401  C   LEU   185       7.703  -6.970   7.305
ATOM   1402  O   LEU   185       7.156  -7.734   8.090
ATOM   1403  CB  LEU   185       8.453  -8.001   5.131
ATOM   1404  CG  LEU   185       8.174  -8.403   3.670
ATOM   1405  CD1 LEU   185       9.132  -9.529   3.291
ATOM   1406  CD2 LEU   185       6.752  -8.830   3.437
ATOM   1407  N   THR   186       8.560  -6.021   7.721
ATOM   1408  CA  THR   186       8.803  -5.848   9.164
ATOM   1409  C   THR   186       7.515  -5.377   9.846
ATOM   1410  O   THR   186       7.170  -5.916  10.894
ATOM   1411  CB  THR   186       9.879  -4.768   9.309
ATOM   1412  OG1 THR   186      11.125  -5.366   8.844
ATOM   1413  CG2 THR   186      10.059  -4.377  10.768
ATOM   1414  N   ASP   187       6.801  -4.411   9.243
ATOM   1415  CA  ASP   187       5.536  -3.972   9.850
ATOM   1416  C   ASP   187       4.519  -5.104   9.970
ATOM   1417  O   ASP   187       3.849  -5.217  10.988
ATOM   1418  CB  ASP   187       4.927  -2.903   8.914
ATOM   1419  CG  ASP   187       5.741  -1.618   8.884
ATOM   1420  OD1 ASP   187       6.553  -1.424   9.805
ATOM   1421  OD2 ASP   187       5.518  -0.838   7.934
ATOM   1422  N   TYR   188       4.449  -5.980   8.961
ATOM   1423  CA  TYR   188       3.487  -7.102   8.977
ATOM   1424  C   TYR   188       3.900  -8.111  10.043
ATOM   1425  O   TYR   188       3.016  -8.609  10.735
ATOM   1426  CB  TYR   188       3.474  -7.754   7.590
ATOM   1427  CG  TYR   188       2.484  -8.880   7.432
ATOM   1428  CD1 TYR   188       1.142  -8.674   7.712
ATOM   1429  CD2 TYR   188       2.873 -10.125   6.932
ATOM   1430  CE1 TYR   188       0.210  -9.694   7.570
ATOM   1431  CE2 TYR   188       1.922 -11.129   6.740
ATOM   1432  CZ  TYR   188       0.609 -10.910   7.084
ATOM   1433  OH  TYR   188      -0.294 -11.944   6.871
ATOM   1434  N   LEU   189       5.196  -8.426  10.198
ATOM   1435  CA  LEU   189       5.588  -9.317  11.292
ATOM   1436  C   LEU   189       5.256  -8.720  12.660
ATOM   1437  O   LEU   189       4.834  -9.479  13.532
ATOM   1438  CB  LEU   189       7.056  -9.676  11.157
ATOM   1439  CG  LEU   189       7.588 -10.700  12.156
ATOM   1440  CD1 LEU   189       6.809 -12.030  12.030
ATOM   1441  CD2 LEU   189       9.081 -10.948  11.909
ATOM   1442  N   MET   190       5.398  -7.426  12.857
ATOM   1443  CA  MET   190       4.992  -6.869  14.150
ATOM   1444  C   MET   190       3.507  -7.153  14.385
ATOM   1445  O   MET   190       3.129  -7.563  15.475
ATOM   1446  CB  MET   190       5.180  -5.356  14.180
ATOM   1447  CG  MET   190       6.628  -4.932  14.020
ATOM   1448  SD  MET   190       6.762  -3.134  13.868
ATOM   1449  CE  MET   190       6.430  -2.635  15.562
ATOM   1450  N   LYS   191       2.709  -6.917  13.356
ATOM   1451  CA  LYS   191       1.273  -7.116  13.499
ATOM   1452  C   LYS   191       0.881  -8.558  13.762
ATOM   1453  O   LYS   191       0.007  -8.843  14.610
ATOM   1454  CB  LYS   191       0.594  -6.582  12.219
ATOM   1455  CG  LYS   191      -0.909  -6.831  12.291
ATOM   1456  CD  LYS   191      -1.521  -6.138  13.506
ATOM   1457  CE  LYS   191      -3.023  -6.417  13.566
ATOM   1458  NZ  LYS   191      -3.696  -5.584  14.600
ATOM   1459  N   ILE   192       1.483  -9.494  13.030
ATOM   1460  CA  ILE   192       1.067 -10.896  13.207
ATOM   1461  C   ILE   192       1.553 -11.447  14.541
ATOM   1462  O   ILE   192       0.896 -12.376  15.043
ATOM   1463  CB  ILE   192       1.423 -11.772  11.998
ATOM   1464  CG1 ILE   192       2.924 -11.987  11.803
ATOM   1465  CG2 ILE   192       0.785 -11.164  10.753
ATOM   1466  CD1 ILE   192       3.210 -12.925  10.612
ATOM   1467  N   LEU   193       2.662 -10.972  15.087
ATOM   1468  CA  LEU   193       3.144 -11.421  16.399
ATOM   1469  C   LEU   193       2.256 -10.886  17.510
ATOM   1470  O   LEU   193       1.969 -11.525  18.527
ATOM   1471  CB  LEU   193       4.584 -10.977  16.663
ATOM   1472  CG  LEU   193       5.634 -11.808  15.902
ATOM   1473  CD1 LEU   193       7.006 -11.153  16.033
ATOM   1474  CD2 LEU   193       5.624 -13.235  16.397
ATOM   1475  N   THR   194       1.692  -9.713  17.221
ATOM   1476  CA  THR   194       0.766  -9.086  18.157
ATOM   1477  C   THR   194      -0.524  -9.882  18.203
ATOM   1478  O   THR   194      -1.129  -9.970  19.278
ATOM   1479  CB  THR   194       0.698  -7.586  17.841
ATOM   1480  OG1 THR   194       2.055  -7.094  17.973
ATOM   1481  CG2 THR   194      -0.165  -6.905  18.891
ATOM   1482  N   GLU   195      -0.871 -10.684  17.203
ATOM   1483  CA  GLU   195      -1.952 -11.627  17.159
ATOM   1484  C   GLU   195      -1.868 -12.739  18.201
ATOM   1485  O   GLU   195      -2.930 -13.125  18.715
ATOM   1486  CB  GLU   195      -2.117 -12.335  15.795
ATOM   1487  CG  GLU   195      -2.536 -11.542  14.599
ATOM   1488  CD  GLU   195      -2.532 -12.337  13.291
ATOM   1489  OE1 GLU   195      -2.402 -13.563  13.247
ATOM   1490  OE2 GLU   195      -2.663 -11.642  12.263
ATOM   1491  N   ARG   196      -0.691 -13.236  18.576
ATOM   1492  CA  ARG   196      -0.463 -14.255  19.560
ATOM   1493  C   ARG   196      -0.547 -13.753  21.000
ATOM   1494  O   ARG   196      -0.338 -14.534  21.942
ATOM   1495  CB  ARG   196       0.927 -14.893  19.433
ATOM   1496  CG  ARG   196       1.212 -15.996  18.432
ATOM   1497  CD  ARG   196       2.327 -16.886  18.989
ATOM   1498  NE  ARG   196       3.241 -17.438  17.994
ATOM   1499  CZ  ARG   196       3.356 -18.738  17.723
ATOM   1500  NH1 ARG   196       2.668 -19.647  18.401
ATOM   1501  NH2 ARG   196       4.176 -19.195  16.777
ATOM   1502  N   GLY   197      -0.730 -12.457  21.221
ATOM   1503  CA  GLY   197      -0.806 -11.926  22.574
ATOM   1504  C   GLY   197       0.449 -11.170  22.959
ATOM   1505  O   GLY   197       0.541 -10.575  24.027
ATOM   1506  N   TYR   198       1.427 -11.172  22.058
ATOM   1507  CA  TYR   198       2.606 -10.345  22.255
ATOM   1508  C   TYR   198       2.245  -8.906  21.901
ATOM   1509  O   TYR   198       1.165  -8.689  21.341
ATOM   1510  CB  TYR   198       3.771 -10.813  21.388
ATOM   1511  CG  TYR   198       4.224 -12.226  21.616
ATOM   1512  CD1 TYR   198       4.453 -12.723  22.890
ATOM   1513  CD2 TYR   198       4.475 -13.081  20.553
ATOM   1514  CE1 TYR   198       4.873 -14.022  23.091
ATOM   1515  CE2 TYR   198       4.907 -14.379  20.732
ATOM   1516  CZ  TYR   198       5.111 -14.840  22.009
ATOM   1517  OH  TYR   198       5.544 -16.133  22.231
ATOM   1518  N   SER   199       3.133  -7.978  22.197
ATOM   1519  CA  SER   199       2.898  -6.580  21.839
ATOM   1520  C   SER   199       4.175  -5.942  21.312
ATOM   1521  O   SER   199       5.084  -5.647  22.058
ATOM   1522  CB  SER   199       2.375  -5.766  23.043
ATOM   1523  OG  SER   199       2.054  -4.466  22.517
ATOM   1524  N   PHE   200       4.246  -5.796  19.980
ATOM   1525  CA  PHE   200       5.376  -5.140  19.347
ATOM   1526  C   PHE   200       4.833  -3.932  18.589
ATOM   1527  O   PHE   200       4.218  -4.080  17.534
ATOM   1528  CB  PHE   200       6.050  -6.097  18.362
ATOM   1529  CG  PHE   200       6.731  -7.262  19.033
ATOM   1530  CD1 PHE   200       6.112  -8.496  19.167
ATOM   1531  CD2 PHE   200       8.022  -7.096  19.496
ATOM   1532  CE1 PHE   200       6.769  -9.536  19.794
ATOM   1533  CE2 PHE   200       8.684  -8.142  20.124
ATOM   1534  CZ  PHE   200       8.048  -9.373  20.262
ATOM   1535  N   VAL   201       4.971  -2.766  19.204
ATOM   1536  CA  VAL   201       4.443  -1.524  18.671
ATOM   1537  C   VAL   201       5.480  -0.424  18.795
ATOM   1538  O   VAL   201       5.553   0.385  17.851
ATOM   1539  CB  VAL   201       3.125  -1.080  19.368
ATOM   1540  CG1 VAL   201       2.017  -2.130  19.337
ATOM   1541  CG2 VAL   201       3.363  -0.677  20.804
ATOM   1542  N   THR   202       6.373  -0.243  19.703
ATOM   1543  CA  THR   202       7.250   0.901  19.768
ATOM   1544  C   THR   202       8.365   0.929  18.722
ATOM   1545  O   THR   202       8.559  -0.090  18.052
ATOM   1546  CB  THR   202       7.941   1.009  21.137
ATOM   1547  OG1 THR   202       8.819  -0.118  21.279
ATOM   1548  CG2 THR   202       6.922   1.005  22.271
ATOM   1549  N   THR   203       9.122   2.025  18.735
ATOM   1550  CA  THR   203      10.261   2.113  17.801
ATOM   1551  C   THR   203      11.258   1.009  18.133
ATOM   1552  O   THR   203      11.799   0.327  17.246
ATOM   1553  CB  THR   203      10.890   3.507  17.911
ATOM   1554  OG1 THR   203       9.935   4.439  17.345
ATOM   1555  CG2 THR   203      12.185   3.683  17.143
ATOM   1556  N   ALA   204      11.540   0.853  19.428
ATOM   1557  CA  ALA   204      12.440  -0.215  19.867
ATOM   1558  C   ALA   204      11.936  -1.606  19.500
ATOM   1559  O   ALA   204      12.756  -2.457  19.117
ATOM   1560  CB  ALA   204      12.581  -0.133  21.387
ATOM   1561  N   GLU   205      10.642  -1.833  19.614
ATOM   1562  CA  GLU   205      10.033  -3.117  19.270
ATOM   1563  C   GLU   205      10.101  -3.359  17.767
ATOM   1564  O   GLU   205      10.270  -4.536  17.403
ATOM   1565  CB  GLU   205       8.589  -3.197  19.786
ATOM   1566  CG  GLU   205       8.687  -3.344  21.313
ATOM   1567  CD  GLU   205       7.440  -2.930  22.052
ATOM   1568  OE1 GLU   205       6.393  -2.511  21.580
ATOM   1569  OE2 GLU   205       7.642  -3.121  23.274
ATOM   1570  N   ARG   206      10.016  -2.301  16.959
ATOM   1571  CA  ARG   206      10.152  -2.525  15.508
ATOM   1572  C   ARG   206      11.551  -3.014  15.172
ATOM   1573  O   ARG   206      11.733  -3.926  14.335
ATOM   1574  CB  ARG   206       9.815  -1.192  14.796
ATOM   1575  CG  ARG   206      10.093  -1.358  13.295
ATOM   1576  CD  ARG   206       9.383  -0.238  12.550
ATOM   1577  NE  ARG   206       9.106  -0.679  11.151
ATOM   1578  CZ  ARG   206      10.026  -0.695  10.203
ATOM   1579  NH1 ARG   206      11.283  -0.371  10.436
ATOM   1580  NH2 ARG   206       9.609  -1.086   8.978
ATOM   1581  N   GLU   207      12.574  -2.464  15.832
ATOM   1582  CA  GLU   207      13.960  -2.920  15.620
ATOM   1583  C   GLU   207      14.152  -4.378  16.021
ATOM   1584  O   GLU   207      14.816  -5.165  15.333
ATOM   1585  CB  GLU   207      14.914  -1.990  16.358
ATOM   1586  CG  GLU   207      14.990  -0.609  15.713
ATOM   1587  CD  GLU   207      15.264  -0.634  14.221
ATOM   1588  OE1 GLU   207      16.210  -1.343  13.823
ATOM   1589  OE2 GLU   207      14.506   0.024  13.479
ATOM   1590  N   ILE   208      13.541  -4.787  17.137
ATOM   1591  CA  ILE   208      13.564  -6.196  17.557
ATOM   1592  C   ILE   208      12.913  -7.058  16.464
ATOM   1593  O   ILE   208      13.505  -8.085  16.112
ATOM   1594  CB  ILE   208      12.804  -6.408  18.874
ATOM   1595  CG1 ILE   208      13.628  -5.668  19.961
ATOM   1596  CG2 ILE   208      12.638  -7.882  19.181
ATOM   1597  CD1 ILE   208      12.752  -5.371  21.179
ATOM   1598  N   VAL   209      11.727  -6.645  16.007
ATOM   1599  CA  VAL   209      11.039  -7.444  14.991
ATOM   1600  C   VAL   209      11.828  -7.506  13.695
ATOM   1601  O   VAL   209      11.841  -8.563  13.085
ATOM   1602  CB  VAL   209       9.598  -6.999  14.796
ATOM   1603  CG1 VAL   209       8.906  -7.768  13.683
ATOM   1604  CG2 VAL   209       8.795  -7.261  16.083
ATOM   1605  N   ARG   210      12.480  -6.448  13.266
ATOM   1606  CA  ARG   210      13.342  -6.492  12.086
ATOM   1607  C   ARG   210      14.422  -7.549  12.274
ATOM   1608  O   ARG   210      14.736  -8.349  11.373
ATOM   1609  CB  ARG   210      13.980  -5.106  11.873
ATOM   1610  CG  ARG   210      14.810  -5.103  10.570
ATOM   1611  CD  ARG   210      15.219  -3.663  10.245
ATOM   1612  NE  ARG   210      16.197  -3.217  11.231
ATOM   1613  CZ  ARG   210      17.455  -3.612  11.309
ATOM   1614  NH1 ARG   210      17.923  -4.491  10.431
ATOM   1615  NH2 ARG   210      18.245  -3.112  12.251
ATOM   1616  N   ASP   211      14.979  -7.677  13.492
ATOM   1617  CA  ASP   211      15.972  -8.711  13.768
ATOM   1618  C   ASP   211      15.354 -10.100  13.691
ATOM   1619  O   ASP   211      15.933 -10.999  13.094
ATOM   1620  CB  ASP   211      16.567  -8.520  15.172
ATOM   1621  CG  ASP   211      17.799  -9.402  15.322
ATOM   1622  OD1 ASP   211      18.685  -9.297  14.460
ATOM   1623  OD2 ASP   211      17.819 -10.217  16.250
ATOM   1624  N   ILE   212      14.158 -10.319  14.249
ATOM   1625  CA  ILE   212      13.521 -11.641  14.166
ATOM   1626  C   ILE   212      13.313 -11.966  12.694
ATOM   1627  O   ILE   212      13.630 -13.100  12.281
ATOM   1628  CB  ILE   212      12.172 -11.635  14.893
ATOM   1629  CG1 ILE   212      12.395 -11.517  16.402
ATOM   1630  CG2 ILE   212      11.382 -12.903  14.609
ATOM   1631  CD1 ILE   212      11.088 -11.074  17.054
ATOM   1632  N   LYS   213      12.814 -11.019  11.902
ATOM   1633  CA  LYS   213      12.584 -11.254  10.475
ATOM   1634  C   LYS   213      13.840 -11.707   9.753
ATOM   1635  O   LYS   213      13.831 -12.711   9.007
ATOM   1636  CB  LYS   213      12.047  -9.973   9.846
ATOM   1637  CG  LYS   213      11.722 -10.098   8.352
ATOM   1638  CD  LYS   213      11.545  -8.695   7.788
ATOM   1639  CE  LYS   213      12.837  -7.925   7.545
ATOM   1640  NZ  LYS   213      12.571  -6.719   6.708
ATOM   1641  N   GLU   214      14.927 -10.964   9.955
ATOM   1642  CA  GLU   214      16.182 -11.258   9.255
ATOM   1643  C   GLU   214      16.846 -12.538   9.732
ATOM   1644  O   GLU   214      17.714 -13.058   8.996
ATOM   1645  CB  GLU   214      17.151 -10.068   9.396
ATOM   1646  CG  GLU   214      16.578  -8.777   8.823
ATOM   1647  CD  GLU   214      17.489  -7.584   8.950
ATOM   1648  OE1 GLU   214      18.593  -7.679   9.555
ATOM   1649  OE2 GLU   214      17.174  -6.458   8.509
ATOM   1650  N   LYS   215      16.597 -12.969  10.958
ATOM   1651  CA  LYS   215      17.230 -14.193  11.451
ATOM   1652  C   LYS   215      16.393 -15.440  11.319
ATOM   1653  O   LYS   215      17.009 -16.525  11.159
ATOM   1654  CB  LYS   215      17.478 -14.051  12.983
ATOM   1655  CG  LYS   215      18.649 -13.124  13.288
ATOM   1656  CD  LYS   215      18.764 -13.002  14.810
ATOM   1657  CE  LYS   215      19.963 -12.147  15.210
ATOM   1658  NZ  LYS   215      19.925 -11.752  16.641
ATOM   1659  N   LEU   216      15.067 -15.366  11.417
ATOM   1660  CA  LEU   216      14.262 -16.569  11.437
ATOM   1661  C   LEU   216      13.222 -16.759  10.346
ATOM   1662  O   LEU   216      12.656 -17.866  10.299
ATOM   1663  CB  LEU   216      13.552 -16.646  12.808
ATOM   1664  CG  LEU   216      14.469 -16.715  14.042
ATOM   1665  CD1 LEU   216      13.655 -16.530  15.320
ATOM   1666  CD2 LEU   216      15.251 -18.026  14.101
ATOM   1667  N   CYS   217      12.893 -15.749   9.548
ATOM   1668  CA  CYS   217      11.869 -15.985   8.520
ATOM   1669  C   CYS   217      12.466 -16.758   7.333
ATOM   1670  O   CYS   217      13.677 -16.830   7.122
ATOM   1671  CB  CYS   217      11.292 -14.650   8.048
ATOM   1672  SG  CYS   217      10.205 -13.868   9.253
ATOM   1673  N   TYR   218      11.546 -17.381   6.590
ATOM   1674  CA  TYR   218      11.944 -18.105   5.371
ATOM   1675  C   TYR   218      10.709 -18.175   4.462
ATOM   1676  O   TYR   218       9.590 -17.948   4.887
ATOM   1677  CB  TYR   218      12.388 -19.530   5.685
ATOM   1678  CG  TYR   218      11.362 -20.492   6.209
ATOM   1679  CD1 TYR   218      10.703 -21.383   5.379
ATOM   1680  CD2 TYR   218      11.097 -20.596   7.579
ATOM   1681  CE1 TYR   218       9.770 -22.302   5.850
ATOM   1682  CE2 TYR   218      10.159 -21.479   8.072
ATOM   1683  CZ  TYR   218       9.524 -22.341   7.215
ATOM   1684  OH  TYR   218       8.635 -23.251   7.765
ATOM   1685  N   VAL   219      10.970 -18.464   3.193
ATOM   1686  CA  VAL   219       9.896 -18.638   2.201
ATOM   1687  C   VAL   219       9.613 -20.130   2.022
ATOM   1688  O   VAL   219      10.495 -20.938   1.707
ATOM   1689  CB  VAL   219      10.278 -17.985   0.870
ATOM   1690  CG1 VAL   219       9.271 -18.292  -0.246
ATOM   1691  CG2 VAL   219      10.322 -16.452   1.057
ATOM   1692  N   ALA   220       8.323 -20.414   2.269
ATOM   1693  CA  ALA   220       7.852 -21.804   2.144
ATOM   1694  C   ALA   220       7.724 -22.143   0.665
ATOM   1695  O   ALA   220       7.461 -21.325  -0.219
ATOM   1696  CB  ALA   220       6.471 -21.967   2.779
ATOM   1697  N   LEU   221       7.896 -23.424   0.340
ATOM   1698  CA  LEU   221       7.749 -23.827  -1.064
ATOM   1699  C   LEU   221       6.292 -23.780  -1.501
ATOM   1700  O   LEU   221       5.915 -23.422  -2.607
ATOM   1701  CB  LEU   221       8.330 -25.249  -1.177
ATOM   1702  CG  LEU   221       8.491 -25.750  -2.603
ATOM   1703  CD1 LEU   221       9.439 -24.839  -3.371
ATOM   1704  CD2 LEU   221       9.006 -27.186  -2.519
ATOM   1705  N   ASP   222       5.419 -24.016  -0.507
ATOM   1706  CA  ASP   222       3.979 -23.872  -0.722
ATOM   1707  C   ASP   222       3.321 -23.445   0.573
ATOM   1708  O   ASP   222       3.432 -24.199   1.563
ATOM   1709  CB  ASP   222       3.518 -25.238  -1.231
ATOM   1710  CG  ASP   222       2.065 -25.165  -1.541
ATOM   1711  OD1 ASP   222       1.753 -24.937  -2.739
ATOM   1712  OD2 ASP   222       1.234 -25.225  -0.599
ATOM   1713  N   PHE   223       2.675 -22.277   0.638
ATOM   1714  CA  PHE   223       2.131 -21.774   1.879
ATOM   1715  C   PHE   223       1.123 -22.679   2.574
ATOM   1716  O   PHE   223       1.211 -22.926   3.778
ATOM   1717  CB  PHE   223       1.506 -20.362   1.685
ATOM   1718  CG  PHE   223       0.944 -19.743   2.933
ATOM   1719  CD1 PHE   223       1.724 -19.134   3.898
ATOM   1720  CD2 PHE   223      -0.422 -19.779   3.154
ATOM   1721  CE1 PHE   223       1.154 -18.560   5.022
ATOM   1722  CE2 PHE   223      -0.984 -19.237   4.281
ATOM   1723  CZ  PHE   223      -0.209 -18.606   5.247
ATOM   1724  N   GLU   224       0.218 -23.253   1.779
ATOM   1725  CA  GLU   224      -0.854 -24.031   2.407
ATOM   1726  C   GLU   224      -0.320 -25.370   2.890
ATOM   1727  O   GLU   224      -0.662 -25.729   4.003
ATOM   1728  CB  GLU   224      -2.056 -24.225   1.498
ATOM   1729  CG  GLU   224      -2.744 -22.917   1.139
ATOM   1730  CD  GLU   224      -2.010 -21.918   0.296
ATOM   1731  OE1 GLU   224      -0.944 -22.177  -0.315
ATOM   1732  OE2 GLU   224      -2.369 -20.722   0.160
ATOM   1733  N   ASN   225       0.604 -25.962   2.131
ATOM   1734  CA  ASN   225       1.160 -27.210   2.639
ATOM   1735  C   ASN   225       2.066 -27.000   3.833
ATOM   1736  O   ASN   225       2.144 -27.837   4.752
ATOM   1737  CB  ASN   225       1.877 -28.002   1.544
ATOM   1738  CG  ASN   225       0.857 -28.690   0.630
ATOM   1739  OD1 ASN   225      -0.246 -28.208   0.329
ATOM   1740  ND2 ASN   225       1.244 -29.884   0.198
ATOM   1741  N   GLU   226       2.780 -25.854   3.897
ATOM   1742  CA  GLU   226       3.617 -25.563   5.058
ATOM   1743  C   GLU   226       2.764 -25.360   6.308
ATOM   1744  O   GLU   226       3.164 -25.771   7.388
ATOM   1745  CB  GLU   226       4.431 -24.268   4.797
ATOM   1746  CG  GLU   226       5.663 -24.226   5.704
ATOM   1747  CD  GLU   226       6.809 -25.080   5.275
ATOM   1748  OE1 GLU   226       6.731 -25.804   4.257
ATOM   1749  OE2 GLU   226       7.887 -25.062   5.931
ATOM   1750  N   MET   227       1.644 -24.677   6.140
ATOM   1751  CA  MET   227       0.711 -24.536   7.272
ATOM   1752  C   MET   227       0.212 -25.888   7.768
ATOM   1753  O   MET   227       0.131 -26.135   8.979
ATOM   1754  CB  MET   227      -0.499 -23.682   6.852
ATOM   1755  CG  MET   227      -0.269 -22.292   6.320
ATOM   1756  SD  MET   227       0.285 -20.983   7.411
ATOM   1757  CE  MET   227       0.062 -21.749   8.899
ATOM   1758  N   ALA   228      -0.023 -26.802   6.832
ATOM   1759  CA  ALA   228      -0.528 -28.126   7.199
ATOM   1760  C   ALA   228       0.520 -28.930   7.937
ATOM   1761  O   ALA   228       0.157 -29.777   8.745
ATOM   1762  CB  ALA   228      -1.043 -28.902   5.989
ATOM   1763  N   THR   229       1.796 -28.711   7.638
ATOM   1764  CA  THR   229       2.880 -29.441   8.287
ATOM   1765  C   THR   229       3.179 -28.850   9.658
ATOM   1766  O   THR   229       3.763 -29.522  10.522
ATOM   1767  CB  THR   229       4.141 -29.383   7.408
ATOM   1768  OG1 THR   229       3.896 -29.968   6.117
ATOM   1769  CG2 THR   229       5.323 -30.170   7.980
ATOM   1770  N   ALA   230       2.819 -27.593   9.882
ATOM   1771  CA  ALA   230       3.117 -26.908  11.136
ATOM   1772  C   ALA   230       2.715 -27.648  12.394
ATOM   1773  O   ALA   230       3.568 -27.780  13.286
ATOM   1774  CB  ALA   230       2.544 -25.494  11.091
ATOM   1775  N   ALA   231       1.544 -28.267  12.495
ATOM   1776  CA  ALA   231       1.116 -28.902  13.740
ATOM   1777  C   ALA   231       2.066 -29.972  14.258
ATOM   1778  O   ALA   231       2.353 -30.007  15.459
ATOM   1779  CB  ALA   231      -0.295 -29.461  13.608
ATOM   1780  N   SER   232       2.553 -30.845  13.394
ATOM   1781  CA  SER   232       3.448 -31.914  13.788
ATOM   1782  C   SER   232       4.921 -31.666  13.527
ATOM   1783  O   SER   232       5.743 -32.528  13.861
ATOM   1784  CB  SER   232       3.019 -33.189  13.030
ATOM   1785  OG  SER   232       2.717 -32.828  11.691
ATOM   1786  N   SER   233       5.314 -30.517  12.982
ATOM   1787  CA  SER   233       6.722 -30.266  12.701
ATOM   1788  C   SER   233       7.606 -30.232  13.933
ATOM   1789  O   SER   233       7.293 -29.467  14.864
ATOM   1790  CB  SER   233       6.859 -28.901  11.992
ATOM   1791  OG  SER   233       8.232 -28.620  11.717
ATOM   1792  N   SER   234       8.777 -30.894  13.912
ATOM   1793  CA  SER   234       9.619 -30.709  15.119
ATOM   1794  C   SER   234      10.613 -29.577  14.891
ATOM   1795  O   SER   234      11.311 -29.227  15.843
ATOM   1796  CB  SER   234      10.215 -32.011  15.613
ATOM   1797  OG  SER   234      10.036 -33.069  14.717
ATOM   1798  N   SER   235      10.661 -28.940  13.721
ATOM   1799  CA  SER   235      11.667 -27.891  13.536
ATOM   1800  C   SER   235      11.091 -26.509  13.244
ATOM   1801  O   SER   235      11.883 -25.566  13.178
ATOM   1802  CB  SER   235      12.586 -28.287  12.374
ATOM   1803  OG  SER   235      11.783 -28.427  11.205
ATOM   1804  N   LEU   236       9.782 -26.411  13.057
ATOM   1805  CA  LEU   236       9.235 -25.089  12.732
ATOM   1806  C   LEU   236       9.442 -24.107  13.887
ATOM   1807  O   LEU   236      10.006 -23.022  13.687
ATOM   1808  CB  LEU   236       7.772 -25.183  12.302
ATOM   1809  CG  LEU   236       7.046 -23.849  12.049
ATOM   1810  CD1 LEU   236       7.657 -23.124  10.863
ATOM   1811  CD2 LEU   236       5.560 -24.096  11.863
ATOM   1812  N   GLU   237       8.981 -24.460  15.082
ATOM   1813  CA  GLU   237       9.085 -23.510  16.194
ATOM   1814  C   GLU   237      10.496 -23.121  16.575
ATOM   1815  O   GLU   237      11.370 -23.967  16.767
ATOM   1816  CB  GLU   237       8.422 -24.034  17.470
ATOM   1817  CG  GLU   237       6.952 -24.371  17.284
ATOM   1818  CD  GLU   237       6.115 -24.082  18.510
ATOM   1819  OE1 GLU   237       6.593 -24.313  19.647
ATOM   1820  OE2 GLU   237       4.974 -23.600  18.342
ATOM   1821  N   LYS   238      10.747 -21.809  16.678
ATOM   1822  CA  LYS   238      12.039 -21.309  17.091
ATOM   1823  C   LYS   238      11.797 -20.384  18.288
ATOM   1824  O   LYS   238      10.776 -19.704  18.319
ATOM   1825  CB  LYS   238      12.802 -20.494  16.046
ATOM   1826  CG  LYS   238      13.122 -21.237  14.767
ATOM   1827  CD  LYS   238      14.294 -22.192  15.006
ATOM   1828  CE  LYS   238      14.500 -23.014  13.731
ATOM   1829  NZ  LYS   238      15.495 -24.095  13.973
ATOM   1830  N   SER   239      12.725 -20.374  19.202
ATOM   1831  CA  SER   239      12.671 -19.469  20.354
ATOM   1832  C   SER   239      13.511 -18.251  20.031
ATOM   1833  O   SER   239      14.527 -18.330  19.342
ATOM   1834  CB  SER   239      13.255 -20.180  21.580
ATOM   1835  OG  SER   239      12.327 -21.148  22.062
ATOM   1836  N   TYR   240      13.141 -17.083  20.555
ATOM   1837  CA  TYR   240      13.911 -15.860  20.367
ATOM   1838  C   TYR   240      13.879 -15.036  21.666
ATOM   1839  O   TYR   240      12.811 -14.701  22.171
ATOM   1840  CB  TYR   240      13.376 -15.057  19.181
ATOM   1841  CG  TYR   240      14.090 -13.758  18.876
ATOM   1842  CD1 TYR   240      15.051 -13.647  17.864
ATOM   1843  CD2 TYR   240      13.783 -12.608  19.606
ATOM   1844  CE1 TYR   240      15.707 -12.459  17.625
ATOM   1845  CE2 TYR   240      14.437 -11.421  19.371
ATOM   1846  CZ  TYR   240      15.387 -11.333  18.366
ATOM   1847  OH  TYR   240      16.039 -10.142  18.120
ATOM   1848  N   GLU   241      15.076 -14.739  22.155
ATOM   1849  CA  GLU   241      15.182 -13.967  23.406
ATOM   1850  C   GLU   241      15.109 -12.481  23.144
ATOM   1851  O   GLU   241      15.847 -11.916  22.333
ATOM   1852  CB  GLU   241      16.504 -14.339  24.095
ATOM   1853  CG  GLU   241      16.633 -13.687  25.478
ATOM   1854  CD  GLU   241      17.963 -14.021  26.137
ATOM   1855  OE1 GLU   241      18.619 -14.979  25.699
ATOM   1856  OE2 GLU   241      18.322 -13.339  27.102
ATOM   1857  N   LEU   242      14.168 -11.787  23.819
ATOM   1858  CA  LEU   242      14.033 -10.360  23.723
ATOM   1859  C   LEU   242      15.028  -9.645  24.620
ATOM   1860  O   LEU   242      15.601 -10.202  25.577
ATOM   1861  CB  LEU   242      12.597  -9.973  24.190
ATOM   1862  CG  LEU   242      11.439 -10.670  23.483
ATOM   1863  CD1 LEU   242      10.087 -10.128  23.952
ATOM   1864  CD2 LEU   242      11.530 -10.418  21.970
ATOM   1865  N   PRO   243      15.172  -8.322  24.445
ATOM   1866  CA  PRO   243      16.067  -7.522  25.257
ATOM   1867  C   PRO   243      15.725  -7.533  26.736
ATOM   1868  O   PRO   243      16.685  -7.465  27.531
ATOM   1869  CB  PRO   243      15.980  -6.111  24.661
ATOM   1870  CG  PRO   243      15.601  -6.372  23.231
ATOM   1871  CD  PRO   243      14.604  -7.521  23.329
ATOM   1872  N   ASP   244      14.465  -7.795  27.138
ATOM   1873  CA  ASP   244      14.150  -7.837  28.575
ATOM   1874  C   ASP   244      14.374  -9.215  29.176
ATOM   1875  O   ASP   244      14.052  -9.431  30.363
ATOM   1876  CB  ASP   244      12.701  -7.371  28.824
ATOM   1877  CG  ASP   244      11.660  -8.227  28.126
ATOM   1878  OD1 ASP   244      10.470  -7.821  28.092
ATOM   1879  OD2 ASP   244      11.986  -9.288  27.554
ATOM   1880  N   GLY   245      14.895 -10.182  28.413
ATOM   1881  CA  GLY   245      15.133 -11.523  28.924
ATOM   1882  C   GLY   245      13.950 -12.470  28.740
ATOM   1883  O   GLY   245      14.080 -13.655  29.061
ATOM   1884  N   GLN   246      12.792 -11.971  28.282
ATOM   1885  CA  GLN   246      11.682 -12.878  28.014
ATOM   1886  C   GLN   246      12.032 -13.659  26.739
ATOM   1887  O   GLN   246      12.916 -13.199  26.002
ATOM   1888  CB  GLN   246      10.372 -12.092  27.867
ATOM   1889  CG  GLN   246      10.041 -11.334  29.160
ATOM   1890  CD  GLN   246       8.647 -10.728  29.158
ATOM   1891  OE1 GLN   246       7.713 -11.293  29.749
ATOM   1892  NE2 GLN   246       8.460  -9.559  28.555
ATOM   1893  N   VAL   247      11.441 -14.813  26.525
ATOM   1894  CA  VAL   247      11.718 -15.602  25.322
ATOM   1895  C   VAL   247      10.391 -15.833  24.605
ATOM   1896  O   VAL   247       9.456 -16.359  25.218
ATOM   1897  CB  VAL   247      12.403 -16.940  25.657
ATOM   1898  CG1 VAL   247      12.568 -17.759  24.373
ATOM   1899  CG2 VAL   247      13.796 -16.725  26.247
ATOM   1900  N   ILE   248      10.284 -15.441  23.335
ATOM   1901  CA  ILE   248       9.032 -15.690  22.611
ATOM   1902  C   ILE   248       9.212 -16.920  21.706
ATOM   1903  O   ILE   248      10.331 -17.307  21.453
ATOM   1904  CB  ILE   248       8.611 -14.495  21.756
ATOM   1905  CG1 ILE   248       9.712 -14.098  20.757
ATOM   1906  CG2 ILE   248       8.283 -13.281  22.621
ATOM   1907  CD1 ILE   248       9.192 -13.121  19.707
ATOM   1908  N   THR   249       8.099 -17.496  21.273
ATOM   1909  CA  THR   249       8.191 -18.618  20.329
ATOM   1910  C   THR   249       7.574 -18.151  19.015
ATOM   1911  O   THR   249       6.610 -17.375  19.023
ATOM   1912  CB  THR   249       7.504 -19.860  20.898
ATOM   1913  OG1 THR   249       8.465 -20.451  21.812
ATOM   1914  CG2 THR   249       7.126 -20.898  19.858
ATOM   1915  N   ILE   250       8.298 -18.420  17.926
ATOM   1916  CA  ILE   250       7.845 -18.045  16.598
ATOM   1917  C   ILE   250       7.674 -19.312  15.760
ATOM   1918  O   ILE   250       8.582 -20.133  15.715
ATOM   1919  CB  ILE   250       8.815 -17.090  15.891
ATOM   1920  CG1 ILE   250       8.155 -16.599  14.577
ATOM   1921  CG2 ILE   250      10.188 -17.674  15.606
ATOM   1922  CD1 ILE   250       8.914 -15.417  14.024
ATOM   1923  N   GLY   251       6.517 -19.438  15.138
ATOM   1924  CA  GLY   251       6.232 -20.639  14.361
ATOM   1925  C   GLY   251       5.840 -20.334  12.927
ATOM   1926  O   GLY   251       6.749 -19.989  12.186
ATOM   1927  N   ASN   252       4.560 -20.400  12.591
ATOM   1928  CA  ASN   252       4.152 -20.131  11.212
ATOM   1929  C   ASN   252       4.401 -18.680  10.821
ATOM   1930  O   ASN   252       4.431 -18.407   9.607
ATOM   1931  CB  ASN   252       2.707 -20.549  10.941
ATOM   1932  CG  ASN   252       1.695 -19.730  11.713
ATOM   1933  OD1 ASN   252       1.775 -18.504  11.729
ATOM   1934  ND2 ASN   252       0.737 -20.402  12.319
ATOM   1935  N   GLU   253       4.627 -17.766  11.764
ATOM   1936  CA  GLU   253       4.964 -16.396  11.397
ATOM   1937  C   GLU   253       6.273 -16.358  10.616
ATOM   1938  O   GLU   253       6.498 -15.458   9.809
ATOM   1939  CB  GLU   253       5.127 -15.528  12.639
ATOM   1940  CG  GLU   253       3.909 -15.451  13.522
ATOM   1941  CD  GLU   253       3.810 -16.531  14.566
ATOM   1942  OE1 GLU   253       4.520 -17.550  14.539
ATOM   1943  OE2 GLU   253       2.981 -16.360  15.502
ATOM   1944  N   ARG   254       7.161 -17.326  10.748
ATOM   1945  CA  ARG   254       8.424 -17.424  10.042
ATOM   1946  C   ARG   254       8.202 -17.415   8.532
ATOM   1947  O   ARG   254       8.975 -16.753   7.821
ATOM   1948  CB  ARG   254       9.123 -18.736  10.429
ATOM   1949  CG  ARG   254       9.679 -18.706  11.863
ATOM   1950  CD  ARG   254      10.412 -20.026  12.138
ATOM   1951  NE  ARG   254      11.609 -20.138  11.363
ATOM   1952  CZ  ARG   254      12.224 -21.318  11.116
ATOM   1953  NH1 ARG   254      11.767 -22.451  11.639
ATOM   1954  NH2 ARG   254      13.332 -21.363  10.414
ATOM   1955  N   PHE   255       7.169 -18.125   8.079
ATOM   1956  CA  PHE   255       6.939 -18.090   6.607
ATOM   1957  C   PHE   255       5.734 -17.287   6.158
ATOM   1958  O   PHE   255       5.664 -16.875   4.986
ATOM   1959  CB  PHE   255       6.891 -19.532   6.059
ATOM   1960  CG  PHE   255       5.783 -20.378   6.620
ATOM   1961  CD1 PHE   255       4.535 -20.413   6.024
ATOM   1962  CD2 PHE   255       6.060 -21.176   7.748
ATOM   1963  CE1 PHE   255       3.542 -21.205   6.586
ATOM   1964  CE2 PHE   255       5.053 -21.967   8.265
ATOM   1965  CZ  PHE   255       3.803 -21.983   7.702
ATOM   1966  N   ARG   256       4.797 -16.988   7.077
ATOM   1967  CA  ARG   256       3.685 -16.125   6.729
ATOM   1968  C   ARG   256       4.152 -14.710   6.368
ATOM   1969  O   ARG   256       3.621 -14.137   5.426
ATOM   1970  CB  ARG   256       2.717 -16.061   7.920
ATOM   1971  CG  ARG   256       1.483 -15.229   7.636
ATOM   1972  CD  ARG   256       0.528 -15.278   8.840
ATOM   1973  NE  ARG   256      -0.422 -14.164   8.776
ATOM   1974  CZ  ARG   256      -1.169 -13.822   9.828
ATOM   1975  NH1 ARG   256      -1.066 -14.487  10.981
ATOM   1976  NH2 ARG   256      -2.006 -12.784   9.741
ATOM   1977  N   CYS   257       5.155 -14.212   7.132
ATOM   1978  CA  CYS   257       5.643 -12.849   6.804
ATOM   1979  C   CYS   257       6.154 -12.681   5.387
ATOM   1980  O   CYS   257       5.561 -11.891   4.635
ATOM   1981  CB  CYS   257       6.677 -12.513   7.875
ATOM   1982  SG  CYS   257       7.666 -11.042   7.505
ATOM   1983  N   PRO   258       7.133 -13.442   4.887
ATOM   1984  CA  PRO   258       7.606 -13.258   3.525
ATOM   1985  C   PRO   258       6.677 -13.798   2.441
ATOM   1986  O   PRO   258       6.800 -13.438   1.277
ATOM   1987  CB  PRO   258       8.984 -13.905   3.480
ATOM   1988  CG  PRO   258       8.988 -14.850   4.638
ATOM   1989  CD  PRO   258       8.018 -14.294   5.687
ATOM   1990  N   GLU   259       5.656 -14.584   2.840
ATOM   1991  CA  GLU   259       4.657 -15.040   1.855
ATOM   1992  C   GLU   259       4.002 -13.837   1.187
ATOM   1993  O   GLU   259       3.574 -13.879   0.019
ATOM   1994  CB  GLU   259       3.629 -15.969   2.492
ATOM   1995  CG  GLU   259       2.596 -16.522   1.515
ATOM   1996  CD  GLU   259       3.174 -17.489   0.516
ATOM   1997  OE1 GLU   259       4.295 -17.990   0.731
ATOM   1998  OE2 GLU   259       2.530 -17.757  -0.525
ATOM   1999  N   THR   260       3.963 -12.689   1.848
ATOM   2000  CA  THR   260       3.426 -11.440   1.332
ATOM   2001  C   THR   260       4.057 -11.059   0.009
ATOM   2002  O   THR   260       3.365 -10.451  -0.801
ATOM   2003  CB  THR   260       3.644 -10.324   2.370
ATOM   2004  OG1 THR   260       3.098 -10.764   3.620
ATOM   2005  CG2 THR   260       2.956  -9.036   1.959
ATOM   2006  N   LEU   261       5.341 -11.324  -0.258
ATOM   2007  CA  LEU   261       5.908 -11.004  -1.573
ATOM   2008  C   LEU   261       5.182 -11.752  -2.684
ATOM   2009  O   LEU   261       5.099 -11.184  -3.786
ATOM   2010  CB  LEU   261       7.394 -11.424  -1.584
ATOM   2011  CG  LEU   261       8.257 -10.686  -0.551
ATOM   2012  CD1 LEU   261       9.576 -11.384  -0.359
ATOM   2013  CD2 LEU   261       8.512  -9.242  -1.024
ATOM   2014  N   PHE   262       5.377 -10.279  -3.751
ATOM   2015  CA  PHE   262       4.668 -11.075  -4.740
ATOM   2016  C   PHE   262       3.172 -10.843  -4.680
ATOM   2017  O   PHE   262       2.482 -11.048  -5.656
ATOM   2018  CB  PHE   262       5.026 -12.564  -4.552
ATOM   2019  CG  PHE   262       6.513 -12.827  -4.678
ATOM   2020  CD1 PHE   262       6.990 -13.110  -5.953
ATOM   2021  CD2 PHE   262       7.389 -12.725  -3.608
ATOM   2022  CE1 PHE   262       8.366 -13.324  -6.107
ATOM   2023  CE2 PHE   262       8.749 -12.884  -3.789
ATOM   2024  CZ  PHE   262       9.233 -13.234  -5.037
ATOM   2025  N   GLN   263       2.669 -10.431  -3.505
ATOM   2026  CA  GLN   263       1.230 -10.241  -3.319
ATOM   2027  C   GLN   263       1.001  -8.873  -2.687
ATOM   2028  O   GLN   263       0.763  -8.805  -1.477
ATOM   2029  CB  GLN   263       0.664 -11.324  -2.390
ATOM   2030  CG  GLN   263       0.845 -12.739  -2.920
ATOM   2031  CD  GLN   263      -0.077 -13.802  -2.373
ATOM   2032  OE1 GLN   263      -1.306 -13.692  -2.439
ATOM   2033  NE2 GLN   263       0.494 -14.844  -1.768
ATOM   2034  N   PRO   264       1.051  -7.777  -3.440
ATOM   2035  CA  PRO   264       0.896  -6.430  -2.907
ATOM   2036  C   PRO   264      -0.457  -6.176  -2.235
ATOM   2037  O   PRO   264      -0.574  -5.258  -1.415
ATOM   2038  CB  PRO   264       1.128  -5.494  -4.097
ATOM   2039  CG  PRO   264       2.033  -6.312  -4.981
ATOM   2040  CD  PRO   264       1.432  -7.701  -4.875
ATOM   2041  N   SER   265      -1.425  -7.075  -2.478
ATOM   2042  CA  SER   265      -2.713  -6.964  -1.796
ATOM   2043  C   SER   265      -2.585  -7.175  -0.305
ATOM   2044  O   SER   265      -3.468  -6.708   0.434
ATOM   2045  CB  SER   265      -3.651  -8.065  -2.310
ATOM   2046  OGA SER   265      -3.051  -9.330  -2.097
ATOM   2047  OGB SER   265      -4.172  -7.803  -3.587
ATOM   2048  N   PHE   266      -1.474  -7.726   0.204
ATOM   2049  CA  PHE   266      -1.280  -7.842   1.646
ATOM   2050  C   PHE   266      -1.228  -6.474   2.331
ATOM   2051  O   PHE   266      -1.563  -6.459   3.531
ATOM   2052  CB  PHE   266       0.013  -8.582   1.962
ATOM   2053  CG  PHE   266       0.009 -10.082   1.839
ATOM   2054  CD1 PHE   266      -0.958 -10.739   1.090
ATOM   2055  CD2 PHE   266       0.985 -10.822   2.480
ATOM   2056  CE1 PHE   266      -0.942 -12.124   0.994
ATOM   2057  CE2 PHE   266       0.996 -12.203   2.384
ATOM   2058  CZ  PHE   266       0.037 -12.871   1.648
ATOM   2059  N   ILE   267      -0.795  -5.437   1.621
ATOM   2060  CA  ILE   267      -0.769  -4.094   2.217
ATOM   2061  C   ILE   267      -1.814  -3.208   1.543
ATOM   2062  O   ILE   267      -1.784  -1.980   1.699
ATOM   2063  CB  ILE   267       0.601  -3.420   2.237
ATOM   2064  CG1 ILE   267       1.145  -3.239   0.805
ATOM   2065  CG2 ILE   267       1.521  -4.186   3.173
ATOM   2066  CD1 ILE   267       2.405  -2.375   0.846
ATOM   2067  N   GLY   268      -2.772  -3.843   0.875
ATOM   2068  CA  GLY   268      -3.845  -3.052   0.264
ATOM   2069  C   GLY   268      -3.446  -2.333  -0.997
ATOM   2070  O   GLY   268      -3.981  -1.251  -1.303
ATOM   2071  N   MET   269      -2.544  -2.899  -1.791
ATOM   2072  CA  MET   269      -2.202  -2.353  -3.099
ATOM   2073  C   MET   269      -2.753  -3.238  -4.196
ATOM   2074  O   MET   269      -2.721  -4.468  -4.085
ATOM   2075  CB  MET   269      -0.692  -2.199  -3.243
ATOM   2076  CG  MET   269      -0.199  -1.040  -2.402
ATOM   2077  SD  MET   269       1.546  -0.757  -2.607
ATOM   2078  CE  MET   269       1.808  -0.485  -4.328
ATOM   2079  N   GLU   270      -3.251  -2.650  -5.284
ATOM   2080  CA  GLU   270      -3.835  -3.425  -6.376
ATOM   2081  C   GLU   270      -2.837  -3.874  -7.437
ATOM   2082  O   GLU   270      -3.111  -4.581  -8.408
ATOM   2083  CB  GLU   270      -4.930  -2.560  -7.029
ATOM   2084  CG  GLU   270      -6.176  -2.446  -6.166
ATOM   2085  CD  GLU   270      -6.069  -1.595  -4.931
ATOM   2086  OE1 GLU   270      -5.683  -0.409  -5.075
ATOM   2087  OE2 GLU   270      -6.359  -2.079  -3.814
ATOM   2088  N   SER   271      -1.588  -3.476  -7.249
ATOM   2089  CA  SER   271      -0.522  -3.735  -8.190
ATOM   2090  C   SER   271      -0.179  -5.208  -8.378
ATOM   2091  O   SER   271      -0.345  -6.040  -7.490
ATOM   2092  CB  SER   271       0.728  -3.013  -7.668
ATOM   2093  OG  SER   271       0.405  -1.667  -7.318
ATOM   2094  N   ALA   272       0.391  -5.487  -9.542
ATOM   2095  CA  ALA   272       0.937  -6.796  -9.836
ATOM   2096  C   ALA   272       2.181  -7.009  -8.940
ATOM   2097  O   ALA   272       2.917  -6.069  -8.633
ATOM   2098  CB  ALA   272       1.364  -6.806 -11.293
ATOM   2099  N   GLY   273       2.450  -8.257  -8.590
ATOM   2100  CA  GLY   273       3.630  -8.599  -7.784
ATOM   2101  C   GLY   273       4.868  -8.609  -8.678
ATOM   2102  O   GLY   273       4.806  -8.556  -9.895
ATOM   2103  N   ILE   274       6.043  -8.662  -8.049
ATOM   2104  CA  ILE   274       7.315  -8.509  -8.769
ATOM   2105  C   ILE   274       7.550  -9.607  -9.799
ATOM   2106  O   ILE   274       8.275  -9.279 -10.770
ATOM   2107  CB  ILE   274       8.519  -8.393  -7.814
ATOM   2108  CG1 ILE   274       8.699  -9.600  -6.910
ATOM   2109  CG2 ILE   274       8.387  -7.118  -6.965
ATOM   2110  CD1 ILE   274      10.009  -9.599  -6.106
ATOM   2111  N   HIS   275       6.987 -10.788  -9.664
ATOM   2112  CA  HIS   275       7.177 -11.813 -10.707
ATOM   2113  C   HIS   275       6.314 -11.478 -11.926
ATOM   2114  O   HIS   275       6.774 -11.619 -13.065
ATOM   2115  CB  HIS   275       6.792 -13.188 -10.167
ATOM   2116  CG  HIS   275       5.390 -13.242  -9.655
ATOM   2117  ND1 HIS   275       4.934 -12.404  -8.663
ATOM   2118  CD2 HIS   275       4.343 -14.031 -10.018
ATOM   2119  CE1 HIS   275       3.657 -12.664  -8.431
ATOM   2120  NE2 HIS   275       3.290 -13.671  -9.212
ATOM   2121  N   GLU   276       5.128 -10.923 -11.682
ATOM   2122  CA  GLU   276       4.260 -10.539 -12.802
ATOM   2123  C   GLU   276       4.818  -9.351 -13.555
ATOM   2124  O   GLU   276       4.770  -9.353 -14.792
ATOM   2125  CB  GLU   276       2.860 -10.242 -12.250
ATOM   2126  CG  GLU   276       2.079 -11.513 -11.938
ATOM   2127  CD  GLU   276       0.571 -11.287 -12.019
ATOM   2128  OE1 GLU   276       0.073 -10.520 -12.865
ATOM   2129  OE2 GLU   276      -0.106 -11.846 -11.131
ATOM   2130  N   THR   277       5.402  -8.377 -12.875
ATOM   2131  CA  THR   277       5.986  -7.204 -13.535
ATOM   2132  C   THR   277       7.227  -7.590 -14.329
ATOM   2133  O   THR   277       7.529  -6.959 -15.352
ATOM   2134  CB  THR   277       6.185  -6.048 -12.534
ATOM   2135  OG1 THR   277       7.063  -6.416 -11.501
ATOM   2136  CG2 THR   277       4.800  -5.652 -11.997
ATOM   2137  N   THR   278       7.970  -8.598 -13.849
ATOM   2138  CA  THR   278       9.140  -9.084 -14.588
ATOM   2139  C   THR   278       8.684  -9.638 -15.953
ATOM   2140  O   THR   278       9.215  -9.254 -16.982
ATOM   2141  CB  THR   278       9.862 -10.176 -13.801
ATOM   2142  OG1 THR   278      10.293  -9.571 -12.555
ATOM   2143  CG2 THR   278      11.112 -10.687 -14.519
ATOM   2144  N   TYR   279       7.685 -10.535 -15.889
ATOM   2145  CA  TYR   279       7.119 -11.109 -17.093
ATOM   2146  C   TYR   279       6.531 -10.028 -17.986
ATOM   2147  O   TYR   279       6.875 -10.016 -19.173
ATOM   2148  CB  TYR   279       6.084 -12.173 -16.671
ATOM   2149  CG  TYR   279       5.364 -12.741 -17.883
ATOM   2150  CD1 TYR   279       5.987 -13.665 -18.688
ATOM   2151  CD2 TYR   279       4.068 -12.332 -18.175
ATOM   2152  CE1 TYR   279       5.325 -14.185 -19.789
ATOM   2153  CE2 TYR   279       3.400 -12.834 -19.280
ATOM   2154  CZ  TYR   279       4.059 -13.757 -20.069
ATOM   2155  OH  TYR   279       3.407 -14.280 -21.181
ATOM   2156  N   ASN   280       5.756  -9.117 -17.417
ATOM   2157  CA  ASN   280       5.152  -8.043 -18.224
ATOM   2158  C   ASN   280       6.201  -7.169 -18.888
ATOM   2159  O   ASN   280       6.028  -6.722 -20.037
ATOM   2160  CB  ASN   280       4.201  -7.170 -17.393
ATOM   2161  CG  ASN   280       2.942  -7.928 -16.989
ATOM   2162  OD1 ASN   280       2.602  -8.959 -17.561
ATOM   2163  ND2 ASN   280       2.276  -7.387 -15.982
ATOM   2164  N   SER   281       7.329  -6.916 -18.226
ATOM   2165  CA  SER   281       8.425  -6.162 -18.798
ATOM   2166  C   SER   281       9.084  -6.911 -19.944
ATOM   2167  O   SER   281       9.293  -6.325 -21.012
ATOM   2168  CB  SER   281       9.451  -5.867 -17.682
ATOM   2169  OG  SER   281      10.559  -5.129 -18.193
ATOM   2170  N   ILE   282       9.354  -8.194 -19.785
ATOM   2171  CA  ILE   282       9.955  -8.986 -20.864
ATOM   2172  C   ILE   282       9.035  -9.027 -22.075
ATOM   2173  O   ILE   282       9.558  -8.893 -23.192
ATOM   2174  CB  ILE   282      10.277 -10.378 -20.318
ATOM   2175  CG1 ILE   282      11.430 -10.338 -19.314
ATOM   2176  CG2 ILE   282      10.622 -11.361 -21.442
ATOM   2177  CD1 ILE   282      11.604 -11.679 -18.597
ATOM   2178  N   MET   283       7.721  -9.048 -21.876
ATOM   2179  CA  MET   283       6.774  -9.106 -22.983
ATOM   2180  C   MET   283       6.581  -7.789 -23.688
ATOM   2181  O   MET   283       5.872  -7.764 -24.711
ATOM   2182  CB  MET   283       5.447  -9.705 -22.513
ATOM   2183  CG  MET   283       5.652 -11.107 -21.967
ATOM   2184  SD  MET   283       6.198 -12.246 -23.264
ATOM   2185  CE  MET   283       4.637 -12.378 -24.155
ATOM   2186  N   LYS   284       7.150  -6.697 -23.188
ATOM   2187  CA  LYS   284       7.094  -5.412 -23.859
ATOM   2188  C   LYS   284       8.386  -5.249 -24.673
ATOM   2189  O   LYS   284       8.572  -4.210 -25.318
ATOM   2190  CB  LYS   284       6.983  -4.207 -22.919
ATOM   2191  CG  LYS   284       5.587  -4.074 -22.328
ATOM   2192  CD  LYS   284       5.505  -2.807 -21.496
ATOM   2193  CE  LYS   284       4.060  -2.452 -21.163
ATOM   2194  NZ  LYS   284       3.227  -2.179 -22.354
ATOM   2195  N   CYS   285       9.254  -6.255 -24.662
ATOM   2196  CA  CYS   285      10.494  -6.182 -25.428
ATOM   2197  C   CYS   285      10.365  -7.024 -26.711
ATOM   2198  O   CYS   285       9.518  -7.892 -26.809
ATOM   2199  CB  CYS   285      11.691  -6.721 -24.670
ATOM   2200  SG  CYS   285      12.026  -5.716 -23.173
ATOM   2201  N   ASP   286      11.298  -6.740 -27.614
ATOM   2202  CA  ASP   286      11.325  -7.449 -28.904
ATOM   2203  C   ASP   286      11.380  -8.941 -28.634
ATOM   2204  O   ASP   286      12.181  -9.408 -27.820
ATOM   2205  CB  ASP   286      12.562  -6.989 -29.677
ATOM   2206  CG  ASP   286      12.586  -7.398 -31.128
ATOM   2207  OD1 ASP   286      12.334  -8.587 -31.379
ATOM   2208  OD2 ASP   286      12.855  -6.518 -31.988
ATOM   2209  N   ILE   287      10.547  -9.727 -29.312
ATOM   2210  CA  ILE   287      10.519 -11.167 -29.119
ATOM   2211  C   ILE   287      11.905 -11.782 -29.237
ATOM   2212  O   ILE   287      12.221 -12.726 -28.511
ATOM   2213  CB  ILE   287       9.515 -11.861 -30.070
ATOM   2214  CG1 ILE   287       9.333 -13.339 -29.687
ATOM   2215  CG2 ILE   287       9.966 -11.704 -31.509
ATOM   2216  CD1 ILE   287       8.134 -14.016 -30.345
ATOM   2217  N   ASP   288      12.760 -11.279 -30.099
ATOM   2218  CA  ASP   288      14.085 -11.791 -30.351
ATOM   2219  C   ASP   288      15.090 -11.541 -29.236
ATOM   2220  O   ASP   288      16.176 -12.125 -29.319
ATOM   2221  CB  ASP   288      14.671 -11.269 -31.671
ATOM   2222  CG  ASP   288      13.816 -11.741 -32.845
ATOM   2223  OD1 ASP   288      13.424 -12.915 -32.933
ATOM   2224  OD2 ASP   288      13.517 -10.883 -33.683
ATOM   2225  N   ILE   289      14.793 -10.693 -28.243
ATOM   2226  CA  ILE   289      15.738 -10.576 -27.132
ATOM   2227  C   ILE   289      15.170 -11.213 -25.872
ATOM   2228  O   ILE   289      15.915 -11.299 -24.882
ATOM   2229  CB  ILE   289      16.190  -9.137 -26.814
ATOM   2230  CG1 ILE   289      15.065  -8.306 -26.199
ATOM   2231  CG2 ILE   289      16.704  -8.481 -28.098
ATOM   2232  CD1 ILE   289      15.598  -7.008 -25.606
ATOM   2233  N   ARG   290      13.952 -11.761 -25.928
ATOM   2234  CA  ARG   290      13.406 -12.293 -24.663
ATOM   2235  C   ARG   290      14.180 -13.436 -24.082
ATOM   2236  O   ARG   290      14.348 -13.548 -22.858
ATOM   2237  CB  ARG   290      11.932 -12.662 -24.829
ATOM   2238  CG  ARG   290      11.115 -11.444 -25.250
ATOM   2239  CD  ARG   290       9.649 -11.788 -25.453
ATOM   2240  NE  ARG   290       8.914 -10.631 -25.994
ATOM   2241  CZ  ARG   290       7.756 -10.826 -26.648
ATOM   2242  NH1 ARG   290       7.283 -12.057 -26.797
ATOM   2243  NH2 ARG   290       7.120  -9.762 -27.133
ATOM   2244  N   LYS   291      14.704 -14.358 -24.903
ATOM   2245  CA  LYS   291      15.508 -15.462 -24.403
ATOM   2246  C   LYS   291      16.721 -14.979 -23.623
ATOM   2247  O   LYS   291      16.994 -15.529 -22.541
ATOM   2248  CB  LYS   291      15.907 -16.366 -25.576
ATOM   2249  CG  LYS   291      16.866 -17.485 -25.278
ATOM   2250  CD  LYS   291      17.448 -18.127 -26.536
ATOM   2251  CE  LYS   291      17.895 -19.540 -26.168
ATOM   2252  NZ  LYS   291      19.300 -19.804 -26.605
ATOM   2253  N   ASP   292      17.366 -13.897 -24.070
ATOM   2254  CA  ASP   292      18.499 -13.337 -23.331
ATOM   2255  C   ASP   292      18.032 -12.736 -22.004
ATOM   2256  O   ASP   292      18.772 -12.790 -21.020
ATOM   2257  CB  ASP   292      19.229 -12.280 -24.148
ATOM   2258  CG  ASP   292      19.869 -12.857 -25.405
ATOM   2259  OD1 ASP   292      20.302 -14.032 -25.352
ATOM   2260  OD2 ASP   292      19.929 -12.124 -26.413
ATOM   2261  N   LEU   293      16.847 -12.112 -21.967
ATOM   2262  CA  LEU   293      16.376 -11.566 -20.690
ATOM   2263  C   LEU   293      16.039 -12.664 -19.687
ATOM   2264  O   LEU   293      16.384 -12.580 -18.497
ATOM   2265  CB  LEU   293      15.170 -10.633 -20.916
ATOM   2266  CG  LEU   293      15.414  -9.468 -21.884
ATOM   2267  CD1 LEU   293      14.149  -8.668 -22.095
ATOM   2268  CD2 LEU   293      16.565  -8.589 -21.391
ATOM   2269  N   TYR   294      15.311 -13.694 -20.162
ATOM   2270  CA  TYR   294      14.929 -14.785 -19.278
ATOM   2271  C   TYR   294      16.110 -15.519 -18.653
ATOM   2272  O   TYR   294      15.992 -15.938 -17.494
ATOM   2273  CB  TYR   294      14.083 -15.823 -20.020
ATOM   2274  CG  TYR   294      12.625 -15.507 -20.176
ATOM   2275  CD1 TYR   294      11.805 -15.409 -19.044
ATOM   2276  CD2 TYR   294      12.031 -15.349 -21.417
ATOM   2277  CE1 TYR   294      10.440 -15.233 -19.166
ATOM   2278  CE2 TYR   294      10.679 -15.137 -21.543
ATOM   2279  CZ  TYR   294       9.890 -15.070 -20.418
ATOM   2280  OH  TYR   294       8.530 -14.881 -20.565
ATOM   2281  N   ALA   295      17.233 -15.540 -19.395
ATOM   2282  CA  ALA   295      18.387 -16.247 -18.844
ATOM   2283  C   ALA   295      19.294 -15.324 -18.045
ATOM   2284  O   ALA   295      20.382 -15.752 -17.624
ATOM   2285  CB  ALA   295      19.187 -16.828 -20.014
ATOM   2286  N   ASN   296      18.937 -14.037 -17.915
ATOM   2287  CA  ASN   296      19.789 -13.080 -17.191
ATOM   2288  C   ASN   296      18.939 -12.166 -16.318
ATOM   2289  O   ASN   296      18.956 -10.940 -16.506
ATOM   2290  CB  ASN   296      20.611 -12.239 -18.187
ATOM   2291  CG  ASN   296      21.679 -13.089 -18.897
ATOM   2292  OD1 ASN   296      22.716 -13.403 -18.338
ATOM   2293  ND2 ASN   296      21.342 -13.502 -20.120
ATOM   2294  N   ASN   297      18.162 -12.748 -15.416
ATOM   2295  CA  ASN   297      17.336 -11.931 -14.495
ATOM   2296  C   ASN   297      18.225 -11.637 -13.282
ATOM   2297  O   ASN   297      18.590 -12.563 -12.539
ATOM   2298  CB  ASN   297      16.158 -12.715 -13.995
ATOM   2299  CG  ASN   297      14.993 -12.943 -14.899
ATOM   2300  OD1 ASN   297      14.059 -12.130 -14.902
ATOM   2301  ND2 ASN   297      15.040 -14.051 -15.628
ATOM   2302  N   VAL   298      18.648 -10.392 -13.131
ATOM   2303  CA  VAL   298      19.567 -10.025 -12.052
ATOM   2304  C   VAL   298      18.829  -9.256 -10.962
ATOM   2305  O   VAL   298      18.103  -8.296 -11.214
ATOM   2306  CB  VAL   298      20.673  -9.120 -12.655
ATOM   2307  CG1 VAL   298      21.654  -8.678 -11.577
ATOM   2308  CG2 VAL   298      21.445  -9.872 -13.742
ATOM   2309  N   MET   299      18.979  -9.737  -9.738
ATOM   2310  CA  MET   299      18.390  -9.057  -8.588
ATOM   2311  C   MET   299      19.347  -8.042  -7.986
ATOM   2312  O   MET   299      20.526  -8.336  -7.792
ATOM   2313  CB  MET   299      18.036 -10.052  -7.485
ATOM   2314  CG  MET   299      17.358 -11.311  -8.018
ATOM   2315  SD  MET   299      16.237 -12.016  -6.821
ATOM   2316  CE  MET   299      15.205 -10.659  -6.321
ATOM   2317  N   SER   300      18.795  -6.896  -7.638
ATOM   2318  CA  SER   300      19.602  -5.861  -6.979
ATOM   2319  C   SER   300      18.799  -5.092  -5.959
ATOM   2320  O   SER   300      17.569  -4.985  -6.050
ATOM   2321  CB  SER   300      20.096  -4.857  -8.031
ATOM   2322  OG  SER   300      19.023  -4.184  -8.597
ATOM   2323  N   GLY   301      19.530  -4.541  -4.969
ATOM   2324  CA  GLY   301      18.861  -3.691  -4.003
ATOM   2325  C   GLY   301      18.684  -4.421  -2.685
ATOM   2326  O   GLY   301      18.628  -5.642  -2.573
ATOM   2327  N   GLY   302      18.519  -3.610  -1.617
ATOM   2328  CA  GLY   302      18.430  -4.185  -0.276
ATOM   2329  C   GLY   302      17.267  -5.132  -0.059
ATOM   2330  O   GLY   302      17.356  -6.092   0.717
ATOM   2331  N   THR   303      16.132  -4.809  -0.709
ATOM   2332  CA  THR   303      14.903  -5.585  -0.531
ATOM   2333  C   THR   303      14.955  -6.859  -1.337
ATOM   2334  O   THR   303      14.039  -7.702  -1.206
ATOM   2335  CB  THR   303      13.686  -4.674  -0.742
ATOM   2336  OG1 THR   303      13.741  -3.692   0.344
ATOM   2337  CG2 THR   303      12.345  -5.371  -0.713
ATOM   2338  N   THR   304      16.033  -7.106  -2.105
ATOM   2339  CA  THR   304      16.189  -8.416  -2.717
ATOM   2340  C   THR   304      17.107  -9.325  -1.910
ATOM   2341  O   THR   304      17.409 -10.437  -2.350
ATOM   2342  CB  THR   304      16.740  -8.429  -4.159
ATOM   2343  OG1 THR   304      18.125  -8.019  -4.129
ATOM   2344  CG2 THR   304      15.926  -7.566  -5.083
ATOM   2345  N   MET   305      17.472  -8.961  -0.680
ATOM   2346  CA  MET   305      18.373  -9.697   0.147
ATOM   2347  C   MET   305      17.750 -10.892   0.843
ATOM   2348  O   MET   305      18.517 -11.772   1.273
ATOM   2349  CB  MET   305      19.071  -8.748   1.147
ATOM   2350  CG  MET   305      20.057  -7.829   0.424
ATOM   2351  SD  MET   305      21.521  -8.689  -0.162
ATOM   2352  CE  MET   305      22.315  -9.030   1.423
ATOM   2353  N   TYR   306      16.431 -11.037   0.841
ATOM   2354  CA  TYR   306      15.837 -12.179   1.538
ATOM   2355  C   TYR   306      16.288 -13.535   1.036
ATOM   2356  O   TYR   306      16.191 -13.808  -0.152
ATOM   2357  CB  TYR   306      14.279 -12.153   1.359
ATOM   2358  CG  TYR   306      13.683 -10.865   1.947
ATOM   2359  CD1 TYR   306      13.380  -9.774   1.139
ATOM   2360  CD2 TYR   306      13.512 -10.763   3.329
ATOM   2361  CE1 TYR   306      12.908  -8.598   1.710
ATOM   2362  CE2 TYR   306      13.031  -9.587   3.875
ATOM   2363  CZ  TYR   306      12.740  -8.522   3.070
ATOM   2364  OH  TYR   306      12.251  -7.354   3.653
ATOM   2365  N   PRO   307      16.681 -14.414   1.941
ATOM   2366  CA  PRO   307      16.898 -15.811   1.603
ATOM   2367  C   PRO   307      15.611 -16.355   0.952
ATOM   2368  O   PRO   307      14.503 -16.003   1.380
ATOM   2369  CB  PRO   307      17.160 -16.521   2.915
ATOM   2370  CG  PRO   307      17.646 -15.415   3.799
ATOM   2371  CD  PRO   307      16.805 -14.209   3.398
ATOM   2372  N   GLY   308      15.799 -17.142  -0.095
ATOM   2373  CA  GLY   308      14.692 -17.763  -0.798
ATOM   2374  C   GLY   308      14.170 -16.993  -1.992
ATOM   2375  O   GLY   308      13.343 -17.515  -2.782
ATOM   2376  N   ILE   309      14.486 -15.705  -2.134
ATOM   2377  CA  ILE   309      13.934 -14.897  -3.199
ATOM   2378  C   ILE   309      14.328 -15.403  -4.582
ATOM   2379  O   ILE   309      13.420 -15.340  -5.441
ATOM   2380  CB  ILE   309      14.200 -13.382  -3.016
ATOM   2381  CG1 ILE   309      13.123 -12.588  -3.779
ATOM   2382  CG2 ILE   309      15.602 -12.971  -3.405
ATOM   2383  CD1 ILE   309      13.136 -11.075  -3.550
ATOM   2384  N   ALA   310      15.558 -15.813  -4.799
ATOM   2385  CA  ALA   310      15.915 -16.296  -6.145
ATOM   2386  C   ALA   310      15.155 -17.564  -6.515
ATOM   2387  O   ALA   310      14.624 -17.643  -7.637
ATOM   2388  CB  ALA   310      17.426 -16.521  -6.177
ATOM   2389  N   ASP   311      14.997 -18.492  -5.576
ATOM   2390  CA  ASP   311      14.276 -19.717  -5.886
ATOM   2391  C   ASP   311      12.801 -19.446  -6.150
ATOM   2392  O   ASP   311      12.169 -20.077  -7.002
ATOM   2393  CB  ASP   311      14.436 -20.702  -4.728
ATOM   2394  CG  ASP   311      15.787 -21.393  -4.763
ATOM   2395  OD1 ASP   311      16.552 -21.322  -5.741
ATOM   2396  OD2 ASP   311      16.154 -22.034  -3.756
ATOM   2397  N   ARG   312      12.237 -18.500  -5.365
ATOM   2398  CA  ARG   312      10.828 -18.185  -5.627
ATOM   2399  C   ARG   312      10.664 -17.533  -6.997
ATOM   2400  O   ARG   312       9.738 -17.852  -7.740
ATOM   2401  CB  ARG   312      10.367 -17.275  -4.474
ATOM   2402  CG  ARG   312       8.975 -16.704  -4.652
ATOM   2403  CD  ARG   312       7.928 -17.812  -4.630
ATOM   2404  NE  ARG   312       6.593 -17.195  -4.747
ATOM   2405  CZ  ARG   312       5.985 -16.598  -3.708
ATOM   2406  NH1 ARG   312       6.517 -16.643  -2.487
ATOM   2407  NH2 ARG   312       4.799 -16.026  -3.906
ATOM   2408  N   MET   313      11.529 -16.577  -7.338
ATOM   2409  CA  MET   313      11.477 -15.926  -8.658
ATOM   2410  C   MET   313      11.684 -16.959  -9.756
ATOM   2411  O   MET   313      10.971 -16.929 -10.783
ATOM   2412  CB  MET   313      12.555 -14.845  -8.734
ATOM   2413  CG  MET   313      12.279 -13.471  -8.159
ATOM   2414  SD  MET   313      10.872 -12.570  -8.775
ATOM   2415  CE  MET   313      10.507 -13.134 -10.351
ATOM   2416  N   GLN   314      12.577 -17.914  -9.602
ATOM   2417  CA  GLN   314      12.747 -18.969 -10.608
ATOM   2418  C   GLN   314      11.436 -19.724 -10.802
ATOM   2419  O   GLN   314      11.010 -19.960 -11.941
ATOM   2420  CB  GLN   314      13.911 -19.858 -10.150
ATOM   2421  CG  GLN   314      14.102 -21.033 -11.126
ATOM   2422  CD  GLN   314      14.902 -20.650 -12.346
ATOM   2423  OE1 GLN   314      15.665 -19.686 -12.370
ATOM   2424  NE2 GLN   314      14.748 -21.455 -13.402
ATOM   2425  N   LYS   315      10.751 -20.085  -9.706
ATOM   2426  CA  LYS   315       9.499 -20.824  -9.780
ATOM   2427  C   LYS   315       8.401 -20.025 -10.457
ATOM   2428  O   LYS   315       7.673 -20.503 -11.328
ATOM   2429  CB  LYS   315       9.075 -21.269  -8.372
ATOM   2430  CG  LYS   315       7.618 -21.716  -8.255
ATOM   2431  CD  LYS   315       7.238 -21.884  -6.769
ATOM   2432  CE  LYS   315       5.788 -22.327  -6.648
ATOM   2433  NZ  LYS   315       5.108 -21.723  -5.461
ATOM   2434  N   GLU   316       8.239 -18.764 -10.065
ATOM   2435  CA  GLU   316       7.171 -17.947 -10.627
ATOM   2436  C   GLU   316       7.386 -17.607 -12.099
ATOM   2437  O   GLU   316       6.445 -17.667 -12.878
ATOM   2438  CB  GLU   316       7.061 -16.636  -9.835
ATOM   2439  CG  GLU   316       6.644 -16.831  -8.390
ATOM   2440  CD  GLU   316       5.279 -17.437  -8.176
ATOM   2441  OE1 GLU   316       4.419 -17.521  -9.074
ATOM   2442  OE2 GLU   316       4.981 -17.770  -6.993
ATOM   2443  N   ILE   317       8.635 -17.283 -12.446
ATOM   2444  CA  ILE   317       8.913 -16.995 -13.867
ATOM   2445  C   ILE   317       8.743 -18.250 -14.724
ATOM   2446  O   ILE   317       8.141 -18.126 -15.815
ATOM   2447  CB  ILE   317      10.265 -16.319 -14.071
ATOM   2448  CG1 ILE   317      10.302 -15.003 -13.288
ATOM   2449  CG2 ILE   317      10.533 -16.090 -15.561
ATOM   2450  CD1 ILE   317       9.197 -14.033 -13.569
ATOM   2451  N   THR   318       9.182 -19.373 -14.197
ATOM   2452  CA  THR   318       8.982 -20.639 -14.953
ATOM   2453  C   THR   318       7.510 -20.862 -15.203
ATOM   2454  O   THR   318       7.096 -21.305 -16.308
ATOM   2455  CB  THR   318       9.589 -21.775 -14.137
ATOM   2456  OG1 THR   318      11.008 -21.629 -14.119
ATOM   2457  CG2 THR   318       9.265 -23.127 -14.815
ATOM   2458  N   ALA   319       6.642 -20.592 -14.231
ATOM   2459  CA  ALA   319       5.211 -20.768 -14.424
ATOM   2460  C   ALA   319       4.627 -19.817 -15.467
ATOM   2461  O   ALA   319       3.615 -20.182 -16.081
ATOM   2462  CB  ALA   319       4.451 -20.652 -13.111
ATOM   2463  N   LEU   320       5.156 -18.624 -15.684
ATOM   2464  CA  LEU   320       4.604 -17.715 -16.684
ATOM   2465  C   LEU   320       5.194 -17.858 -18.075
ATOM   2466  O   LEU   320       4.533 -17.571 -19.082
ATOM   2467  CB  LEU   320       4.848 -16.259 -16.219
ATOM   2468  CG  LEU   320       4.043 -15.885 -14.978
ATOM   2469  CD1 LEU   320       4.561 -14.650 -14.273
ATOM   2470  CD2 LEU   320       2.567 -15.681 -15.352
ATOM   2471  N   ALA   321       6.443 -18.281 -18.176
ATOM   2472  CA  ALA   321       7.138 -18.364 -19.465
ATOM   2473  C   ALA   321       6.855 -19.639 -20.241
ATOM   2474  O   ALA   321       6.394 -20.641 -19.706
ATOM   2475  CB  ALA   321       8.635 -18.297 -19.155
ATOM   2476  N   PRO   322       7.120 -19.586 -21.544
ATOM   2477  CA  PRO   322       7.000 -20.776 -22.400
ATOM   2478  C   PRO   322       7.777 -21.930 -21.800
ATOM   2479  O   PRO   322       8.855 -21.770 -21.198
ATOM   2480  CB  PRO   322       7.607 -20.328 -23.725
ATOM   2481  CG  PRO   322       7.418 -18.853 -23.735
ATOM   2482  CD  PRO   322       7.675 -18.438 -22.293
ATOM   2483  N   SER   323       7.277 -23.153 -21.972
ATOM   2484  CA  SER   323       7.875 -24.360 -21.440
ATOM   2485  C   SER   323       9.306 -24.655 -21.821
ATOM   2486  O   SER   323      10.012 -25.326 -21.053
ATOM   2487  CB  SER   323       7.032 -25.596 -21.863
ATOM   2488  OG  SER   323       7.329 -25.913 -23.210
ATOM   2489  N   THR   324       9.781 -24.245 -22.986
ATOM   2490  CA  THR   324      11.148 -24.528 -23.401
ATOM   2491  C   THR   324      12.093 -23.386 -23.071
ATOM   2492  O   THR   324      13.276 -23.449 -23.418
ATOM   2493  CB  THR   324      11.175 -24.809 -24.916
ATOM   2494  OG1 THR   324      12.519 -24.956 -25.400
ATOM   2495  CG2 THR   324      10.481 -23.672 -25.649
ATOM   2496  N   MET   325      11.611 -22.376 -22.336
ATOM   2497  CA  MET   325      12.483 -21.241 -22.028
ATOM   2498  C   MET   325      13.490 -21.520 -20.931
ATOM   2499  O   MET   325      13.072 -21.967 -19.859
ATOM   2500  CB  MET   325      11.593 -20.055 -21.609
ATOM   2501  CG  MET   325      12.399 -18.762 -21.522
ATOM   2502  SD  MET   325      13.064 -18.239 -23.118
ATOM   2503  CE  MET   325      11.589 -17.814 -24.015
ATOM   2504  N   LYS   326      14.768 -21.260 -21.126
ATOM   2505  CA  LYS   326      15.795 -21.352 -20.103
ATOM   2506  C   LYS   326      15.721 -20.102 -19.210
ATOM   2507  O   LYS   326      15.756 -19.000 -19.751
ATOM   2508  CB  LYS   326      17.202 -21.451 -20.707
ATOM   2509  CG  LYS   326      18.308 -21.398 -19.679
ATOM   2510  CD  LYS   326      19.692 -21.725 -20.221
ATOM   2511  CE  LYS   326      20.698 -21.776 -19.068
ATOM   2512  NZ  LYS   326      20.963 -20.380 -18.584
ATOM   2513  N   ILE   327      15.493 -20.300 -17.926
ATOM   2514  CA  ILE   327      15.310 -19.201 -16.974
ATOM   2515  C   ILE   327      16.440 -19.257 -15.964
ATOM   2516  O   ILE   327      16.800 -20.331 -15.454
ATOM   2517  CB  ILE   327      13.991 -19.369 -16.178
ATOM   2518  CG1 ILE   327      12.765 -19.484 -17.077
ATOM   2519  CG2 ILE   327      13.816 -18.232 -15.159
ATOM   2520  CD1 ILE   327      12.606 -18.424 -18.105
ATOM   2521  N   LYS   328      17.070 -18.130 -15.658
ATOM   2522  CA  LYS   328      18.143 -18.075 -14.666
ATOM   2523  C   LYS   328      17.990 -16.765 -13.884
ATOM   2524  O   LYS   328      17.818 -15.705 -14.463
ATOM   2525  CB  LYS   328      19.530 -18.190 -15.286
ATOM   2526  CG  LYS   328      20.673 -18.249 -14.281
ATOM   2527  CD  LYS   328      22.025 -18.240 -14.974
ATOM   2528  CE  LYS   328      23.159 -18.841 -14.190
ATOM   2529  NZ  LYS   328      23.908 -17.907 -13.310
ATOM   2530  N   ILE   329      18.038 -16.917 -12.572
ATOM   2531  CA  ILE   329      17.993 -15.753 -11.678
ATOM   2532  C   ILE   329      19.394 -15.638 -11.080
ATOM   2533  O   ILE   329      19.987 -16.610 -10.594
ATOM   2534  CB  ILE   329      17.022 -15.979 -10.511
ATOM   2535  CG1 ILE   329      15.639 -16.413 -10.970
ATOM   2536  CG2 ILE   329      16.917 -14.693  -9.678
ATOM   2537  CD1 ILE   329      14.990 -15.576 -12.018
ATOM   2538  N   ILE   330      19.973 -14.459 -11.180
ATOM   2539  CA  ILE   330      21.295 -14.164 -10.638
ATOM   2540  C   ILE   330      21.096 -13.235  -9.436
ATOM   2541  O   ILE   330      20.530 -12.157  -9.571
ATOM   2542  CB  ILE   330      22.203 -13.520 -11.693
ATOM   2543  CG1 ILE   330      22.415 -14.488 -12.875
ATOM   2544  CG2 ILE   330      23.579 -13.197 -11.101
ATOM   2545  CD1 ILE   330      21.494 -14.137 -14.020
ATOM   2546  N   ALA   331      21.541 -13.659  -8.265
ATOM   2547  CA  ALA   331      21.382 -12.859  -7.044
ATOM   2548  C   ALA   331      22.736 -12.777  -6.350
ATOM   2549  O   ALA   331      23.023 -13.524  -5.412
ATOM   2550  CB  ALA   331      20.393 -13.563  -6.114
ATOM   2551  N   PRO   332      23.522 -11.786  -6.751
ATOM   2552  CA  PRO   332      24.889 -11.644  -6.229
ATOM   2553  C   PRO   332      24.870 -11.426  -4.733
ATOM   2554  O   PRO   332      24.073 -10.667  -4.194
ATOM   2555  CB  PRO   332      25.425 -10.430  -6.980
ATOM   2556  CG  PRO   332      24.610 -10.321  -8.232
ATOM   2557  CD  PRO   332      23.253 -10.832  -7.842
ATOM   2558  N   PRO   333      25.864 -11.935  -4.006
ATOM   2559  CA  PRO   333      25.959 -11.736  -2.572
ATOM   2560  C   PRO   333      26.037 -10.286  -2.133
ATOM   2561  O   PRO   333      25.493  -9.914  -1.099
ATOM   2562  CB  PRO   333      27.214 -12.511  -2.169
ATOM   2563  CG  PRO   333      27.454 -13.475  -3.275
ATOM   2564  CD  PRO   333      26.909 -12.854  -4.540
ATOM   2565  N   GLU   334      26.646  -9.416  -2.922
ATOM   2566  CA  GLU   334      26.855  -8.020  -2.652
ATOM   2567  C   GLU   334      25.755  -7.136  -3.251
ATOM   2568  O   GLU   334      25.916  -5.914  -3.294
ATOM   2569  CB  GLU   334      28.134  -7.527  -3.349
ATOM   2570  CG  GLU   334      29.451  -8.028  -2.819
ATOM   2571  CD  GLU   334      30.478  -8.213  -3.925
ATOM   2572  OE1 GLU   334      30.653  -7.295  -4.764
ATOM   2573  OE2 GLU   334      31.091  -9.311  -3.943
ATOM   2574  N   ARG   335      24.627  -7.734  -3.596
ATOM   2575  CA  ARG   335      23.550  -6.981  -4.232
ATOM   2576  C   ARG   335      22.892  -5.868  -3.462
ATOM   2577  O   ARG   335      22.288  -4.974  -4.075
ATOM   2578  CB  ARG   335      22.516  -7.972  -4.772
ATOM   2579  CG  ARG   335      21.654  -8.642  -3.707
ATOM   2580  CD  ARG   335      20.813  -9.656  -4.523
ATOM   2581  NE  ARG   335      20.024 -10.495  -3.639
ATOM   2582  CZ  ARG   335      20.441 -11.540  -2.947
ATOM   2583  NH1 ARG   335      21.707 -11.923  -3.010
ATOM   2584  NH2 ARG   335      19.630 -12.230  -2.167
ATOM   2585  N   LYS   336      23.048  -5.761  -2.160
ATOM   2586  CA  LYS   336      22.590  -4.592  -1.403
ATOM   2587  C   LYS   336      23.322  -3.338  -1.885
ATOM   2588  O   LYS   336      22.879  -2.205  -1.669
ATOM   2589  CB  LYS   336      22.949  -4.906   0.050
ATOM   2590  CG  LYS   336      22.620  -3.903   1.110
ATOM   2591  CD  LYS   336      22.859  -4.523   2.483
ATOM   2592  CE  LYS   336      22.292  -3.630   3.563
ATOM   2593  NZ  LYS   336      22.302  -4.363   4.855
ATOM   2594  N   TYR   337      26.317  -4.381  -2.725
ATOM   2595  CA  TYR   337      26.789  -3.039  -2.965
ATOM   2596  C   TYR   337      26.750  -2.675  -4.439
ATOM   2597  O   TYR   337      27.393  -1.708  -4.843
ATOM   2598  CB  TYR   337      28.242  -2.882  -2.466
ATOM   2599  CG  TYR   337      28.412  -3.214  -0.997
ATOM   2600  CD1 TYR   337      27.690  -2.486  -0.065
ATOM   2601  CD2 TYR   337      29.231  -4.247  -0.576
ATOM   2602  CE1 TYR   337      27.785  -2.754   1.298
ATOM   2603  CE2 TYR   337      29.326  -4.521   0.792
ATOM   2604  CZ  TYR   337      28.610  -3.772   1.691
ATOM   2605  OH  TYR   337      28.720  -4.056   3.048
ATOM   2606  N   SER   338      25.938  -3.375  -5.270
ATOM   2607  CA  SER   338      26.029  -3.050  -6.714
ATOM   2608  C   SER   338      25.502  -1.647  -7.034
ATOM   2609  O   SER   338      26.028  -1.054  -7.972
ATOM   2610  CB  SER   338      25.366  -4.129  -7.556
ATOM   2611  OG  SER   338      24.017  -4.126  -7.195
ATOM   2612  N   VAL   339      24.559  -1.095  -6.270
ATOM   2613  CA  VAL   339      24.176   0.302  -6.557
ATOM   2614  C   VAL   339      25.379   1.228  -6.367
ATOM   2615  O   VAL   339      25.694   2.065  -7.214
ATOM   2616  CB  VAL   339      23.021   0.827  -5.666
ATOM   2617  CG1 VAL   339      22.878   2.337  -5.784
ATOM   2618  CG2 VAL   339      21.729   0.081  -5.958
ATOM   2619  N   TRP   340      26.064   1.062  -5.219
ATOM   2620  CA  TRP   340      27.222   1.940  -4.958
ATOM   2621  C   TRP   340      28.291   1.735  -6.027
ATOM   2622  O   TRP   340      28.867   2.695  -6.531
ATOM   2623  CB  TRP   340      27.691   1.655  -3.504
ATOM   2624  CG  TRP   340      28.793   2.647  -3.196
ATOM   2625  CD1 TRP   340      28.641   3.859  -2.563
ATOM   2626  CD2 TRP   340      30.174   2.567  -3.525
ATOM   2627  NE1 TRP   340      29.834   4.525  -2.486
ATOM   2628  CE2 TRP   340      30.783   3.757  -3.090
ATOM   2629  CE3 TRP   340      30.941   1.589  -4.183
ATOM   2630  CZ2 TRP   340      32.128   4.011  -3.285
ATOM   2631  CZ3 TRP   340      32.278   1.827  -4.375
ATOM   2632  CH2 TRP   340      32.869   3.034  -3.917
ATOM   2633  N   ILE   341      28.559   0.449  -6.372
ATOM   2634  CA  ILE   341      29.576   0.153  -7.379
ATOM   2635  C   ILE   341      29.224   0.779  -8.717
ATOM   2636  O   ILE   341      30.095   1.399  -9.347
ATOM   2637  CB  ILE   341      29.792  -1.359  -7.482
ATOM   2638  CG1 ILE   341      30.437  -1.849  -6.162
ATOM   2639  CG2 ILE   341      30.709  -1.719  -8.653
ATOM   2640  CD1 ILE   341      30.450  -3.375  -6.093
ATOM   2641  N   GLY   342      27.948   0.689  -9.139
ATOM   2642  CA  GLY   342      27.595   1.341 -10.400
ATOM   2643  C   GLY   342      27.873   2.837 -10.326
ATOM   2644  O   GLY   342      28.304   3.454 -11.286
ATOM   2645  N   GLY   343      27.558   3.472  -9.192
ATOM   2646  CA  GLY   343      27.845   4.886  -9.006
ATOM   2647  C   GLY   343      29.357   5.126  -9.089
ATOM   2648  O   GLY   343      29.728   6.139  -9.693
ATOM   2649  N   SER   344      30.141   4.308  -8.427
ATOM   2650  CA  SER   344      31.595   4.436  -8.485
ATOM   2651  C   SER   344      32.108   4.356  -9.921
ATOM   2652  O   SER   344      32.928   5.186 -10.343
ATOM   2653  CB  SER   344      32.223   3.386  -7.586
ATOM   2654  OG  SER   344      33.634   3.415  -7.525
ATOM   2655  N   ILE   345      31.587   3.443 -10.738
ATOM   2656  CA  ILE   345      32.065   3.293 -12.116
ATOM   2657  C   ILE   345      31.765   4.544 -12.917
ATOM   2658  O   ILE   345      32.593   5.202 -13.557
ATOM   2659  CB  ILE   345      31.447   2.028 -12.741
ATOM   2660  CG1 ILE   345      31.960   0.763 -12.053
ATOM   2661  CG2 ILE   345      31.804   1.986 -14.224
ATOM   2662  CD1 ILE   345      30.957  -0.378 -12.081
ATOM   2663  N   LEU   346      30.544   5.064 -12.758
ATOM   2664  CA  LEU   346      30.068   6.213 -13.469
ATOM   2665  C   LEU   346      30.826   7.475 -13.092
ATOM   2666  O   LEU   346      31.361   8.237 -13.894
ATOM   2667  CB  LEU   346      28.559   6.314 -13.169
ATOM   2668  CG  LEU   346      27.755   6.917 -14.304
ATOM   2669  CD1 LEU   346      27.870   6.075 -15.594
ATOM   2670  CD2 LEU   346      26.304   7.183 -13.891
ATOM   2671  N   ALA   347      30.955   7.718 -11.772
ATOM   2672  CA  ALA   347      31.639   8.882 -11.251
ATOM   2673  C   ALA   347      33.147   8.877 -11.481
ATOM   2674  O   ALA   347      33.705   9.978 -11.435
ATOM   2675  CB  ALA   347      31.316   9.016  -9.759
ATOM   2676  N   SER   348      33.761   7.756 -11.798
ATOM   2677  CA  SER   348      35.194   7.724 -12.066
ATOM   2678  C   SER   348      35.445   7.931 -13.560
ATOM   2679  O   SER   348      36.627   7.949 -13.923
ATOM   2680  CB  SER   348      35.837   6.390 -11.709
ATOM   2681  OGA SER   348      35.272   5.322 -12.439
ATOM   2682  OGB SER   348      35.505   5.736 -10.550
ATOM   2683  N   LEU   349      34.452   8.122 -14.410
ATOM   2684  CA  LEU   349      34.668   8.318 -15.842
ATOM   2685  C   LEU   349      34.867   9.807 -16.101
ATOM   2686  O   LEU   349      33.980  10.521 -16.570
ATOM   2687  CB  LEU   349      33.516   7.740 -16.650
ATOM   2688  CG  LEU   349      33.327   6.227 -16.484
ATOM   2689  CD1 LEU   349      32.084   5.798 -17.237
ATOM   2690  CD2 LEU   349      34.569   5.461 -16.916
ATOM   2691  N   SER   350      36.097  10.241 -15.846
ATOM   2692  CA  SER   350      36.505  11.627 -16.001
ATOM   2693  C   SER   350      36.482  12.125 -17.434
ATOM   2694  O   SER   350      36.336  13.330 -17.636
ATOM   2695  CB  SER   350      37.864  11.894 -15.338
ATOM   2696  OG  SER   350      38.831  11.050 -15.940
ATOM   2697  N   THR   351      36.493  11.245 -18.425
ATOM   2698  CA  THR   351      36.257  11.612 -19.808
ATOM   2699  C   THR   351      34.868  12.233 -19.975
ATOM   2700  O   THR   351      34.639  13.118 -20.798
ATOM   2701  CB  THR   351      36.399  10.343 -20.673
ATOM   2702  OG1 THR   351      35.731   9.216 -20.083
ATOM   2703  CG2 THR   351      37.883  10.009 -20.748
ATOM   2704  N   PHE   352      33.915  11.823 -19.125
ATOM   2705  CA  PHE   352      32.561  12.345 -19.101
ATOM   2706  C   PHE   352      32.362  13.379 -18.006
ATOM   2707  O   PHE   352      31.248  13.643 -17.562
ATOM   2708  CB  PHE   352      31.622  11.136 -18.879
ATOM   2709  CG  PHE   352      31.405  10.369 -20.162
ATOM   2710  CD1 PHE   352      32.340   9.478 -20.655
ATOM   2711  CD2 PHE   352      30.218  10.574 -20.859
ATOM   2712  CE1 PHE   352      32.103   8.808 -21.836
ATOM   2713  CE2 PHE   352      29.987   9.903 -22.051
ATOM   2714  CZ  PHE   352      30.932   9.026 -22.539
ATOM   2715  N   GLN   353      33.436  14.105 -17.660
ATOM   2716  CA  GLN   353      33.307  15.103 -16.579
ATOM   2717  C   GLN   353      32.324  16.202 -16.904
ATOM   2718  O   GLN   353      31.742  16.780 -15.971
ATOM   2719  CB  GLN   353      34.680  15.668 -16.203
ATOM   2720  CG  GLN   353      35.321  16.468 -17.304
ATOM   2721  CD  GLN   353      36.827  16.619 -17.211
ATOM   2722  OE1 GLN   353      37.427  17.435 -17.920
ATOM   2723  NE2 GLN   353      37.472  15.847 -16.343
ATOM   2724  N   GLN   354      32.027  16.504 -18.170
ATOM   2725  CA  GLN   354      31.021  17.473 -18.507
ATOM   2726  C   GLN   354      29.659  16.950 -18.063
ATOM   2727  O   GLN   354      28.839  17.819 -17.930
ATOM   2728  CB  GLN   354      30.980  17.897 -19.979
ATOM   2729  CG  GLN   354      30.460  16.862 -20.965
ATOM   2730  CD  GLN   354      28.983  16.987 -21.242
ATOM   2731  OE1 GLN   354      28.419  18.076 -21.052
ATOM   2732  NE2 GLN   354      28.322  15.912 -21.646
ATOM   2733  N   MET   355      29.324  15.720 -17.782
ATOM   2734  CA  MET   355      27.995  15.333 -17.325
ATOM   2735  C   MET   355      27.716  15.778 -15.893
ATOM   2736  O   MET   355      26.542  15.861 -15.516
ATOM   2737  CB  MET   355      27.870  13.808 -17.413
ATOM   2738  CG  MET   355      27.881  13.286 -18.864
ATOM   2739  SD  MET   355      26.401  13.866 -19.725
ATOM   2740  CE  MET   355      25.065  13.206 -18.746
ATOM   2741  N   TRP   356      28.764  16.089 -15.115
ATOM   2742  CA  TRP   356      28.466  16.594 -13.758
ATOM   2743  C   TRP   356      27.673  17.882 -13.850
ATOM   2744  O   TRP   356      27.976  18.609 -14.800
ATOM   2745  CB  TRP   356      29.759  16.959 -13.019
ATOM   2746  CG  TRP   356      30.581  15.785 -12.617
ATOM   2747  CD1 TRP   356      31.731  15.337 -13.204
ATOM   2748  CD2 TRP   356      30.316  14.861 -11.537
ATOM   2749  NE1 TRP   356      32.246  14.240 -12.559
ATOM   2750  CE2 TRP   356      31.384  13.944 -11.513
ATOM   2751  CE3 TRP   356      29.326  14.797 -10.554
ATOM   2752  CZ2 TRP   356      31.438  12.916 -10.583
ATOM   2753  CZ3 TRP   356      29.394  13.767  -9.638
ATOM   2754  CH2 TRP   356      30.448  12.858  -9.652
ATOM   2755  N   ILE   357      26.820  18.258 -12.959
ATOM   2756  CA  ILE   357      26.167  19.569 -12.914
ATOM   2757  C   ILE   357      27.046  20.417 -12.008
ATOM   2758  O   ILE   357      27.203  20.047 -10.828
ATOM   2759  CB  ILE   357      24.778  19.414 -12.277
ATOM   2760  CG1 ILE   357      23.884  18.540 -13.156
ATOM   2761  CG2 ILE   357      24.155  20.792 -12.023
ATOM   2762  CD1 ILE   357      22.761  17.860 -12.416
ATOM   2763  N   THR   358      27.683  21.482 -12.509
ATOM   2764  CA  THR   358      28.549  22.274 -11.643
ATOM   2765  C   THR   358      27.713  23.321 -10.899
ATOM   2766  O   THR   358      26.577  23.595 -11.290
ATOM   2767  CB  THR   358      29.576  23.060 -12.488
ATOM   2768  OG1 THR   358      28.879  23.958 -13.364
ATOM   2769  CG2 THR   358      30.390  22.088 -13.333
ATOM   2770  N   LYS   359      28.341  23.883  -9.878
ATOM   2771  CA  LYS   359      27.672  24.950  -9.132
ATOM   2772  C   LYS   359      27.346  26.130 -10.048
ATOM   2773  O   LYS   359      26.237  26.625  -9.943
ATOM   2774  CB  LYS   359      28.557  25.406  -7.973
ATOM   2775  CG  LYS   359      28.041  26.660  -7.279
ATOM   2776  CD  LYS   359      26.724  26.433  -6.575
ATOM   2777  CE  LYS   359      26.583  27.325  -5.344
ATOM   2778  NZ  LYS   359      25.160  27.406  -4.909
ATOM   2779  N   GLN   360      28.192  26.458 -11.023
ATOM   2780  CA  GLN   360      27.862  27.552 -11.930
ATOM   2781  C   GLN   360      26.672  27.222 -12.808
ATOM   2782  O   GLN   360      25.800  28.058 -13.058
ATOM   2783  CB  GLN   360      29.081  27.892 -12.789
ATOM   2784  CG  GLN   360      28.855  29.124 -13.666
ATOM   2785  CD  GLN   360      30.192  29.575 -14.228
ATOM   2786  OE1 GLN   360      30.729  30.588 -13.774
ATOM   2787  NE2 GLN   360      30.721  28.840 -15.196
ATOM   2788  N   GLU   361      26.581  25.976 -13.281
ATOM   2789  CA  GLU   361      25.434  25.618 -14.103
ATOM   2790  C   GLU   361      24.124  25.682 -13.344
ATOM   2791  O   GLU   361      23.105  26.150 -13.850
ATOM   2792  CB  GLU   361      25.609  24.204 -14.671
ATOM   2793  CG  GLU   361      26.729  24.338 -15.702
ATOM   2794  CD  GLU   361      27.146  22.963 -16.082
ATOM   2795  OE1 GLU   361      27.655  22.835 -17.223
ATOM   2796  OE2 GLU   361      26.950  22.018 -15.249
ATOM   2797  N   TYR   362      24.169  25.237 -12.090
ATOM   2798  CA  TYR   362      22.969  25.278 -11.254
ATOM   2799  C   TYR   362      22.512  26.713 -10.999
ATOM   2800  O   TYR   362      21.323  27.010 -11.006
ATOM   2801  CB  TYR   362      23.319  24.599  -9.928
ATOM   2802  CG  TYR   362      22.139  24.543  -8.982
ATOM   2803  CD1 TYR   362      21.028  23.754  -9.264
ATOM   2804  CD2 TYR   362      22.179  25.279  -7.827
ATOM   2805  CE1 TYR   362      19.968  23.715  -8.372
ATOM   2806  CE2 TYR   362      21.129  25.239  -6.916
ATOM   2807  CZ  TYR   362      20.040  24.443  -7.208
ATOM   2808  OH  TYR   362      18.994  24.419  -6.304
ATOM   2809  N   ASP   363      23.475  27.590 -10.756
ATOM   2810  CA  ASP   363      23.164  28.996 -10.502
ATOM   2811  C   ASP   363      22.560  29.664 -11.727
ATOM   2812  O   ASP   363      21.685  30.520 -11.592
ATOM   2813  CB  ASP   363      24.427  29.746 -10.074
ATOM   2814  CG  ASP   363      24.813  29.518  -8.629
ATOM   2815  OD1 ASP   363      23.940  29.112  -7.834
ATOM   2816  OD2 ASP   363      25.992  29.722  -8.263
ATOM   2817  N   GLU   364      23.017  29.286 -12.914
ATOM   2818  CA  GLU   364      22.538  29.870 -14.151
ATOM   2819  C   GLU   364      21.264  29.250 -14.696
ATOM   2820  O   GLU   364      20.473  29.978 -15.303
ATOM   2821  CB  GLU   364      23.657  29.784 -15.208
ATOM   2822  CG  GLU   364      24.864  30.630 -14.836
ATOM   2823  CD  GLU   364      25.845  30.896 -15.951
ATOM   2824  OE1 GLU   364      25.740  30.308 -17.051
ATOM   2825  OE2 GLU   364      26.776  31.714 -15.726
ATOM   2826  N   ALA   365      21.022  27.959 -14.477
ATOM   2827  CA  ALA   365      19.858  27.311 -15.072
ATOM   2828  C   ALA   365      18.691  27.062 -14.140
ATOM   2829  O   ALA   365      17.578  26.843 -14.635
ATOM   2830  CB  ALA   365      20.278  25.989 -15.708
ATOM   2831  N   GLY   366      18.904  27.058 -12.838
ATOM   2832  CA  GLY   366      17.825  26.785 -11.906
ATOM   2833  C   GLY   366      17.759  25.301 -11.535
ATOM   2834  O   GLY   366      18.645  24.507 -11.838
ATOM   2835  N   PRO   367      16.666  24.944 -10.881
ATOM   2836  CA  PRO   367      16.424  23.592 -10.373
ATOM   2837  C   PRO   367      16.085  22.594 -11.488
ATOM   2838  O   PRO   367      16.239  21.365 -11.243
ATOM   2839  CB  PRO   367      15.160  23.746  -9.522
ATOM   2840  CG  PRO   367      14.413  24.849 -10.163
ATOM   2841  CD  PRO   367      15.449  25.741 -10.786
ATOM   2842  N   SER   368      15.653  23.079 -12.616
ATOM   2843  CA  SER   368      15.305  22.168 -13.701
ATOM   2844  C   SER   368      16.403  21.134 -13.924
ATOM   2845  O   SER   368      16.301  19.976 -13.483
ATOM   2846  CB  SER   368      15.036  22.949 -14.988
ATOM   2847  OG  SER   368      16.199  23.628 -15.428
ATOM   2848  N   ILE   369      17.481  21.569 -14.566
ATOM   2849  CA  ILE   369      18.621  20.783 -15.014
ATOM   2850  C   ILE   369      19.311  20.122 -13.812
ATOM   2851  O   ILE   369      20.274  20.663 -13.222
ATOM   2852  CB  ILE   369      19.625  21.620 -15.815
ATOM   2853  CG1 ILE   369      18.957  22.196 -17.065
ATOM   2854  CG2 ILE   369      20.835  20.779 -16.188
ATOM   2855  CD1 ILE   369      19.802  23.214 -17.797
ATOM   2856  N   VAL   370      18.920  18.875 -13.504
ATOM   2857  CA  VAL   370      19.540  18.011 -12.505
ATOM   2858  C   VAL   370      19.147  16.555 -12.730
ATOM   2859  O   VAL   370      18.000  16.157 -12.446
ATOM   2860  CB  VAL   370      19.171  18.446 -11.076
ATOM   2861  CG1 VAL   370      19.728  17.464 -10.059
ATOM   2862  CG2 VAL   370      19.677  19.855 -10.801
ATOM   2863  N   HIS   371      20.126  15.829 -13.263
ATOM   2864  CA  HIS   371      20.030  14.432 -13.675
ATOM   2865  C   HIS   371      19.492  14.328 -15.095
ATOM   2866  O   HIS   371      18.459  13.688 -15.363
ATOM   2867  CB  HIS   371      19.092  13.640 -12.741
ATOM   2868  CG  HIS   371      19.545  13.624 -11.261
ATOM   2869  ND1 HIS   371      20.647  12.917 -10.828
ATOM   2870  CD2 HIS   371      19.029  14.225 -10.164
ATOM   2871  CE1 HIS   371      20.791  13.087  -9.525
ATOM   2872  NE2 HIS   371      19.822  13.875  -9.098
ATOM   2873  N   ARG   372      20.164  14.930 -16.150
ATOM   2874  CA  ARG   372      19.584  14.916 -17.485
ATOM   2875  C   ARG   372      20.646  14.688 -18.553
ATOM   2876  O   ARG   372      20.673  15.408 -19.608
ATOM   2877  CB  ARG   372      18.852  16.225 -17.771
ATOM   2878  CG  ARG   372      17.706  16.524 -16.821
ATOM   2879  CD  ARG   372      16.894  17.710 -17.311
ATOM   2880  NE  ARG   372      15.779  18.017 -16.424
ATOM   2881  CZ  ARG   372      14.922  19.011 -16.627
ATOM   2882  NH1 ARG   372      15.055  19.794 -17.688
ATOM   2883  NH2 ARG   372      13.932  19.218 -15.769
ATOM   2884  N   LYS   373      21.503  13.629 -18.449
ATOM   2885  CA  LYS   373      22.551  13.349 -19.416
ATOM   2886  CB  LYS   373      23.799  14.169 -19.091
ATOM   2887  CG  LYS   373      23.575  15.673 -19.135
ATOM   2888  CD  LYS   373      24.885  16.430 -19.029
ATOM   2889  CE  LYS   373      24.657  17.933 -19.064
ATOM   2890  NZ  LYS   373      25.933  18.693 -18.968
ATOM   2891  C   LYS   373      22.865  11.862 -19.457
ATOM   2892  O   LYS   373      22.270  11.029 -18.751
ATOM   2893  N   CYS   374      24.008  11.416 -20.290
ATOM   2894  CA  CYS   374      24.242  10.019 -20.628
ATOM   2895  CB  CYS   374      23.138   9.499 -21.550
ATOM   2896  SG  CYS   374      21.499   9.433 -20.789
ATOM   2897  C   CYS   374      25.605   9.827 -21.279
ATOM   2898  O   CYS   374      26.261  10.768 -21.738
ATOM   2899  N   PHE   375      26.204   8.504 -21.276
ATOM   2900  CA  PHE   375      27.199   8.028 -22.228
ATOM   2901  CB  PHE   375      27.632   6.604 -21.882
ATOM   2902  CG  PHE   375      28.261   6.480 -20.529
ATOM   2903  CD1 PHE   375      27.487   6.200 -19.416
ATOM   2904  CD2 PHE   375      29.625   6.645 -20.371
ATOM   2905  CE1 PHE   375      28.064   6.086 -18.165
ATOM   2906  CE2 PHE   375      30.209   6.533 -19.125
ATOM   2907  CZ  PHE   375      29.429   6.252 -18.020
ATOM   2908  C   PHE   375      26.657   8.086 -23.647
ATOM   2909  O   PHE   375      27.515   7.949 -24.713
ATOM   2910  PB  ADP   376      17.352   2.654  -1.851
ATOM   2911  O1B ADP   376      18.475   2.650  -2.801
ATOM   2912  O2B ADP   376      17.640   3.681  -0.805
ATOM   2913  O3B ADP   376      15.935   2.703  -2.473
ATOM   2914  PA  ADP   376      18.547   0.142  -0.908
ATOM   2915  O1A ADP   376      18.840  -0.684  -2.097
ATOM   2916  O2A ADP   376      19.737   0.801  -0.294
ATOM   2917  O3A ADP   376      17.423   1.219  -1.165
ATOM   2918  O5* ADP   376      17.871  -0.879   0.128
ATOM   2919  C5* ADP   376      17.506  -0.352   1.446
ATOM   2920  C4* ADP   376      16.317  -1.194   1.920
ATOM   2921  O4* ADP   376      16.751  -2.583   1.945
ATOM   2922  C3* ADP   376      15.876  -0.820   3.359
ATOM   2923  O3* ADP   376      14.433  -0.902   3.378
ATOM   2924  C2* ADP   376      16.450  -1.981   4.183
ATOM   2925  O2* ADP   376      15.703  -2.252   5.383
ATOM   2926  C1* ADP   376      16.483  -3.116   3.201
ATOM   2927  N9  ADP   376      17.398  -4.195   3.520
ATOM   2928  C8  ADP   376      18.741  -4.131   3.749
ATOM   2929  N7  ADP   376      19.325  -5.257   4.064
ATOM   2930  C5  ADP   376      18.314  -6.117   4.015
ATOM   2931  C6  ADP   376      18.294  -7.472   4.263
ATOM   2932  N6  ADP   376      19.389  -8.171   4.598
ATOM   2933  N1  ADP   376      17.111  -8.067   4.159
ATOM   2934  C2  ADP   376      15.959  -7.375   3.813
ATOM   2935  N3  ADP   376      15.889  -6.071   3.574
ATOM   2936  C4  ADP   376      17.115  -5.531   3.700
ATOM   2937  N   HYP   378      -1.037 -12.545  26.549
ATOM   2938  CD2 HYP   378      -0.339 -13.309  25.490
ATOM   2939  CA  HYP   378      -0.632 -13.215  27.810
ATOM   2940  CB  HYP   378      -0.375 -14.657  27.393
ATOM   2941  CG  HYP   378       0.306 -14.587  26.063
ATOM   2942  OD1 HYP   378       1.726 -14.580  26.224
ATOM   2943  C   HYP   378       0.530 -12.643  28.654
ATOM   2944  O   HYP   378       0.284 -12.104  29.730
ATOM   2945  N   ALA   379       1.812 -12.673  28.263
ATOM   2946  CA  ALA   379       2.897 -12.054  29.028
ATOM   2947  CB  ALA   379       4.124 -12.958  28.956
ATOM   2948  C   ALA   379       3.232 -10.669  28.453
ATOM   2949  O   ALA   379       4.258 -10.453  27.825
ATOM   2950  N   TRP   380       2.376  -9.679  28.692
ATOM   2951  CA  TRP   380       2.439  -8.373  28.032
ATOM   2952  CB  TRP   380       1.387  -8.367  27.048
ATOM   2953  CG  TRP   380       1.765  -8.551  25.616
ATOM   2954  CD1 TRP   380       1.629  -7.492  24.804
ATOM   2955  CD2 TRP   380       2.356  -9.588  24.915
ATOM   2956  CE2 TRP   380       2.597  -9.045  23.679
ATOM   2957  CE3 TRP   380       2.697 -10.897  25.186
ATOM   2958  NE1 TRP   380       2.173  -7.787  23.628
ATOM   2959  CZ2 TRP   380       3.182  -9.790  22.699
ATOM   2960  CZ3 TRP   380       3.275 -11.658  24.216
ATOM   2961  CH2 TRP   380       3.501 -11.085  22.999
ATOM   2962  C   TRP   380       2.252  -7.122  28.883
ATOM   2963  O   TRP   380       2.242  -7.263  30.097
ATOM   2964  N   LOH   381       1.986  -5.918  28.311
ATOM   2965  CA  LOH   381       1.629  -4.703  29.074
ATOM   2966  CB  LOH   381       1.054  -3.610  28.146
ATOM   2967  CG  LOH   381       1.972  -2.496  27.688
ATOM   2968  OD  LOH   381       2.521  -1.949  28.827
ATOM   2969  CD1 LOH   381       1.314  -1.402  26.863
ATOM   2970  CD2 LOH   381       3.112  -2.856  26.745
ATOM   2971  OE  LOH   381       2.766  -3.945  25.903
ATOM   2972  C   LOH   381       0.586  -4.942  30.188
ATOM   2973  O   LOH   381       0.952  -5.172  31.332
ATOM   2974  N   ALA   382      -0.732  -4.852  29.959
ATOM   2975  CA  ALA   382      -1.716  -5.335  30.938
ATOM   2976  CB  ALA   382      -2.877  -4.361  31.113
ATOM   2977  C   ALA   382      -2.253  -6.642  30.335
ATOM   2978  O   ALA   382      -3.132  -6.689  29.484
ATOM   2979  N   THR   383      -1.511  -7.689  30.695
ATOM   2980  CA  THR   383      -1.603  -9.073  30.202
ATOM   2981  CB  THR   383      -2.062 -10.021  31.350
ATOM   2982  OG1 THR   383      -3.244  -9.551  31.982
ATOM   2983  CG2 THR   383      -0.910 -10.150  32.337
ATOM   2984  C   THR   383      -2.317  -9.612  28.950
ATOM   2985  O   THR   383      -3.358 -10.260  28.937
ATOM   2986  N   CYS   384      -1.629  -9.363  27.830
ATOM   2987  CA  CYS   384      -1.911  -9.990  26.526
ATOM   2988  CB  CYS   384      -1.651  -8.935  25.335
ATOM   2989  SG  CYS   384      -0.141  -8.025  24.758
ATOM   2990  C   CYS   384      -0.938 -11.199  26.476
ATOM   2991  O   CYS   384       0.223 -10.867  26.439
END   
